# Supplementary material for: De novo-designed minibinders expand the synthetic biology sensing repertoire
Source: bioRxiv. 2024 Aug 29:2024.01.12.575267. Originally published 2024 Jan 15. Preprint. [Version 2] doi: 10.1101/2024.01.12.575267 (PMC10827046; doi:10.1101/2024.01.12.575267)
Supplement: Supplement 3 [file media-3.zip]

Archive with 43 entries (42 files):
- dna/
- dna/pmk1132-l2re-paqci-adapter.gb
- dna/pzyw213-lcb1-4xg4s-3a.gb
- dna/pzyw044-lcb1_v1-3-3a.gb
- dna/pZYW243 - LCB1_4xG4S-NotchClassic.gb
- dna/pzyw214-lcb1-fibcon-3a.gb
- dna/pZYW246 - LCB3-Notch361.gb
- dna/pZYW247 - LCB1-2xG4S-Notch361.gb
- dna/pZYW240 - LCB1-NotchClassic.gb
- dna/Icon
- dna/pmk1213-lsre-paqci-adapter.gb
- dna/pAN1029 CD8alpha-4-1BBIC-CD3zeta-4xGS CAR 3b.gb
- dna/pZYW235 - LCB1-CAR.gb
- dna/pzyw045-lcb3_v1-2-3a.gb
- dna/pZYW236 - LCB3-CAR.gb
- dna/pmk1131-tul1r2-paqci.gb
- dna/pzyw212-lcb1-2xg4s-3a.gb
- dna/pZYW244 - LCB1_Fibcon-NotchClassic.gb
- dna/pZYW238 - LCB1_4xG4S-CAR.gb
- dna/pan3136-ss-myc-anti-cd19-scfv-3a.gb
- dna/pZYW241 - LCB3-NotchClassic.gb
- dna/pZYW239 - LCB1_Fibcon-CAR.gb
- dna/pZYW079_Hexapro-PDGFR-T2A-mCherry.gb
- dna/pmk833-notch361-snipr-3b.gb
- dna/pAN3844 - T2A-mCherry (4a).gb
- dna/pmk1341-ef1acd19-carp2a-tagbfp.gb
- dna/407_pHR_Gal4UASpybTATA_tBFP_pGK_mCitrine.gb
- dna/pZYW025 PDGFR TMD (3b).gb
- dna/pmk1101-phr-dest-paqci.gb
- dna/pZYW237 - LCB1_2xG4S-CAR.gb
- dna/pZYW249 - LCB1-Fibcon-Notch361.gb
- dna/pZYW242 - LCB1_2xG4S-NotchClassic.gb
- dna/pZYW248 - LCB1-4xG4S-Notch361.gb
- dna/pZYW245 - LCB1-Notch361.gb
- dna/pan1031-notchcore-gal4vp64-3b.gb
- dna/pmk1129-tulsr1-paqci (1).gb
- dna/pmk1129-tulsr1-paqci.gb
- dna/pzyw077-ss-myc-hexapro-foldon-3a.gb
- dna/kk508pgk-aegfr-41bb_car2224.gb
- dna/pzyw435-egfrc_mb-3a.gb
- dna/pzyw456-pmk1101-phr-dest-paqci-pzyw445-pmk1213-lsre-paqci-adapter-pan2824-pef1a-ttk-2-pzyw435-egfrc_mb-3a-pan1029-cd8alpha-4-1bbic-cd3zeta-4xgs-car-3b-pan3844-t2a-mcherry-4a-pmtk4b_005.gb
- dna/pzyw455-pmk1101-phr-dest-paqci-pzyw446-pmk1213-lsre-paqci-adapter-pan2824-pef1a-ttk-2-pzyw434-egfrn_mb-3a-pan1029-cd8alpha-4-1bbic-cd3zeta-4xgs-car-3b-pan3844-t2a-mcherry-4a-pmtk4b_005.gb
- dna/pzyw434-egfrn_mb-3a.gb
