# Supplementary material for: De novo-designed minibinders expand the synthetic biology sensing repertoire
Source: bioRxiv. 2024 Aug 29:2024.01.12.575267. Originally published 2024 Jan 15. Preprint. [Version 2] doi: 10.1101/2024.01.12.575267 (PMC10827046; doi:10.1101/2024.01.12.575267)
Supplement: Supplement 3 [file media-3.zip › dna/pmk1132-l2re-paqci-adapter.gb]

LOCUS       pMK1132_(L2/RE_PaqCI_Ad 2876 bp ds-DNA     circular     17-OCT-2023
DEFINITION  .
ACCESSION   <unknown id>
VERSION     <unknown id>
COMMENT     Imported using the Genbank importer. File name: pMK1132.gb
FEATURES             Location/Qualifiers
     misc_feature    372..451
                     /label="Ec_rrfB + T7_TE (BBa_B0015)"
                     /note="ApEinfo_revcolor: #FFADAD ApEinfo_graphicformat: arrow_data {{0 1 2 0 0 -1} {} 0} label: Ec_rrfB + T7_TE (BBa_B0015)"
     misc_feature    372..451
                     /label="Ec_rrfBt1 (BBa_B0010, TrrnB1)"
                     /note="ApEinfo_revcolor: #FFADAD ApEinfo_graphicformat: arrow_data {{0 1 2 0 0 -1} {} 0} label: Ec_rrfBt1 (BBa_B0010, TrrnB1)"
     misc_feature    372..500
                     /label="BBa_B0015 Terminator"
                     /note="ApEinfo_revcolor: #9EFF91 ApEinfo_graphicformat: arrow_data {{0 1 2 0 0 -1} {} 0} label: BBa_B0015 Terminator"
     misc_feature    460..500
                     /label="Ec_rrfB + T7_TE (BBa_B0015)"
                     /note="ApEinfo_revcolor: #FFADAD ApEinfo_graphicformat: arrow_data {{0 1 2 0 0 -1} {} 0} label: Ec_rrfB + T7_TE (BBa_B0015)"
     misc_feature    460..500
                     /label="T7_TE (BBa_B0012) T71.3t"
                     /note="ApEinfo_revcolor: #FFADAD ApEinfo_graphicformat: arrow_data {{0 1 2 0 0 -1} {} 0} label: T7_TE (BBa_B0012) T71.3t"
     misc_feature    501..506
                     /label="BsaI"
                     /note="ApEinfo_revcolor: #E72E00 ApEinfo_graphicformat: arrow_data {{0 1 2 0 0 -1} {} 0} label: BsaI"
     misc_feature    501..506
                     /label="BsaI"
                     /note="ApEinfo_revcolor: #e72e00 ApEinfo_graphicformat: arrow_data {{0 1 2 0 0 -1} {} 0} label: BsaI"
     misc_feature    508..511
                     /label="BsaI"
                     /note="ApEinfo_revcolor: #e72e00 ApEinfo_graphicformat: arrow_data {{0 1 2 0 0 -1} {} 0} label: BsaI"
     misc_feature    508..511
                     /label="BsaI"
                     /note="ApEinfo_revcolor: #E72E00 ApEinfo_graphicformat: arrow_data {{0 1 2 0 0 -1} {} 0} label: BsaI"
     misc_feature    520..526
                     /label="PaqCI"
     misc_feature    554..1317
                     /label="ColE1"
                     /note="ApEinfo_revcolor: #7F7F7F ApEinfo_graphicformat: arrow_data {{0 1 2 0 0 -1} {} 0} label: ColE1"
     misc_feature    554..1317
                     /label="ColE1"
                     /note="ApEinfo_revcolor: #7f7f7f ApEinfo_graphicformat: arrow_data {{0 1 2 0 0 -1} {} 0} label: ColE1"
     None            complement(635..1317)
                     /label="Col E1 Origin"
     misc_feature    992..997
                     /label="MTK Kozak"
     misc_feature    1005..1010
                     /label="MTK Kozak"
     Binding Site    1163..1179
                     /label="Gal4p-Binding Site"
     Binding Site    complement(1163..1179)
                     /label="Gal4p-Binding Site"
     misc_feature    1318..1465
                     /label="KanR Promoter"
                     /note="ApEinfo_revcolor: #93ff35 ApEinfo_graphicformat: arrow_data {{0 1 2 0 0 -1} {} 0} label: KanR Promoter"
     misc_feature    1318..1465
                     /label="KanR Promoter"
                     /note="ApEinfo_revcolor: #93FF35 ApEinfo_graphicformat: arrow_data {{0 1 2 0 0 -1} {} 0} label: KanR Promoter"
     misc_feature    1466..2281
                     /label="KanR"
                     /note="ApEinfo_revcolor: #008000 ApEinfo_graphicformat: arrow_data {{0 1 2 0 0 -1} {} 0} label: KanR"
     misc_feature    1466..2281
                     /label="KanR"
                     /note="ApEinfo_revcolor: #008000 ApEinfo_graphicformat: arrow_data {{0 1 2 0 0 -1} {} 0} label: KanR"
     misc_feature    2282..2308
                     /label="KanR Terminator"
                     /note="ApEinfo_revcolor: #93FF35 ApEinfo_graphicformat: arrow_data {{0 1 2 0 0 -1} {} 0} label: KanR Terminator"
     misc_feature    2282..2308
                     /label="KanR Terminator"
                     /note="ApEinfo_revcolor: #93ff35 ApEinfo_graphicformat: arrow_data {{0 1 2 0 0 -1} {} 0} label: KanR Terminator"
     misc_feature    complement(2354..2357)
                     /label="BsaI"
                     /note="ApEinfo_revcolor: #E72E00 ApEinfo_graphicformat: arrow_data {{0 1 2 0 0 -1} {} 0} label: BsaI"
     misc_feature    complement(2354..2357)
                     /label="BsaI"
                     /note="ApEinfo_revcolor: #e72e00 ApEinfo_graphicformat: arrow_data {{0 1 2 0 0 -1} {} 0} label: BsaI"
     misc_feature    complement(2359..2364)
                     /label="BsaI"
                     /note="ApEinfo_revcolor: #e72e00 ApEinfo_graphicformat: arrow_data {{0 1 2 0 0 -1} {} 0} label: BsaI"
     misc_feature    complement(2359..2364)
                     /label="BsaI"
                     /note="ApEinfo_revcolor: #E72E00 ApEinfo_graphicformat: arrow_data {{0 1 2 0 0 -1} {} 0} label: BsaI"
     misc_feature    2365..2494
                     /label="BBa_J72163 GlpT Promoter"
                     /note="ApEinfo_revcolor: #9EFF91 ApEinfo_graphicformat: arrow_data {{0 1 2 0 0 -1} {} 0} label: BBa_J72163 GlpT Promoter"
     misc_feature    2365..2494
                     /label="pglpT-jtk2821"
                     /note="ApEinfo_revcolor: #2BB232 ApEinfo_graphicformat: arrow_data {{0 1 2 0 0 -1} {} 0} label: pglpT-jtk2821"
     misc_feature    2365..2530
                     /label="E. coli GPDH Promoter"
                     /note="ApEinfo_revcolor: #9eff91 ApEinfo_graphicformat: arrow_data {{0 1 2 0 0 -1} {} 0} label: E. coli GPDH Promoter"
     misc_feature    2495..2530
                     /label="sfGFP Ribosome Binding Site"
                     /note="ApEinfo_revcolor: #9EFF91 ApEinfo_graphicformat: arrow_data {{0 1 2 0 0 -1} {} 0} label: sfGFP Ribosome Binding Site"
     misc_feature    2513..2524
                     /label="Elowitz RBS (BBa_B0034)"
                     /note="ApEinfo_revcolor: #34EB99 ApEinfo_graphicformat: arrow_data {{0 1 2 0 0 -1} {} 0} label: Elowitz RBS (BBa_B0034)"
     misc_feature    2531..371
                     /label="sfGFP"
                     /note="ApEinfo_revcolor: #34FF03 ApEinfo_graphicformat: arrow_data {{0 1 2 0 0 -1} {} 0} label: sfGFP"
     misc_feature    2534..368
                     /label="sfGFP"
                     /note="ApEinfo_revcolor: #ellow ApEinfo_fwdcolor: #ellow ApEinfo_graphicformat: arrow_data {{0 1 2 0 0 -1} {} 0} label: sfGFP"
     Binding Site    2599..2615
                     /label="Gal4p-Binding Site"
     Binding Site    complement(2599..2615)
                     /label="Gal4p-Binding Site"
ORIGIN
        1 gcgataccct ggtaaaccgc attgagctga aaggcattga ctttaaagag gacggcaata
       61 tcctgggcca taagctggaa tacaatttta acagccacaa tgtttacatc accgccgata
      121 aacaaaaaaa tggcattaaa gcgaatttta aaattcgcca caacgtggag gatggcagcg
      181 tgcagctggc tgatcactac cagcaaaaca ctccaatcgg tgatggtcct gttctgctgc
      241 cagacaatca ctatctgagc acgcaaagcg ttctgtctaa agatccgaac gagaaacgcg
      301 atcatatggt tctgctggag ttcgtaaccg cagcgggcat cacgcatggt atggatgaac
      361 tgtacaaatg accaggcatc aaataaaacg aaaggctcag tcgaaagact gggcctttcg
      421 ttttatctgt tgtttgtcgg tgaacgctct ctactagagt cacactggct caccttcggg
      481 tgggcctttc tgcgtttata ggtctcagct gagcattttg caggtgacta gtgcactgca
      541 gtacagcggc cgcacggtta tccacagaat caggggataa cgcaggaaag aacatgtgag
      601 caaaaggcca gcaaaaggcc aggaaccgta aaaaggccgc gttgctggcg tttttccata
      661 ggctccgccc ccctgacgag catcacaaaa atcgacgctc aagtcagagg tggcgaaacc
      721 cgacaggact ataaagatac caggcgtttc cccctggaag ctccctcgtg cgctctcctg
      781 ttccgaccct gccgcttacc ggatacctgt ccgcctttct cccttcggga agcgtggcgc
      841 tttctcatag ctcacgctgt aggtatctca gttcggtgta ggtcgttcgc tccaagctgg
      901 gctgtgtgca cgaacccccc gttcagcccg accgctgcgc cttatccggt aactatcgtc
      961 ttgagtccaa cccggtaaga cacgacttat cgccactggc agcagccact ggtaacagga
     1021 ttagcagagc gaggtatgta ggcggtgcta cagagttctt gaagtggtgg cctaactacg
     1081 gctacactag aagaacagta tttggtatct gcgctctgct gaagccagtt accttcggaa
     1141 aaagagttgg tagctcttga tccggcaaac aaaccaccgc tggtagcggt ggtttttttg
     1201 tttgcaagca gcagattacg cgcagaaaaa aaggatctca agaagatcct ttgatctttt
     1261 ctacggggtc tgacgctcag tggaacgaaa actcacgtta agggattttg gtcatgactg
     1321 atccttcaac tcagcaaaag ttcgatttat tcaacaaagc cacgttgtgt ctcaaaatct
     1381 ctgatgttac attgcacaag ataaaaatat atcatcatga acaataaaac tgtctgctta
     1441 cataaacagt aatacaaggg gtgttatgag ccatattcaa cgggaaacgt cttgctccag
     1501 gccgcgatta aattccaaca tggatgctga tttatatggg tataaatggg ctcgcgataa
     1561 tgtcgggcaa tcaggtgcga caatctatcg attgtatggg aagcccgatg cgccagagtt
     1621 gtttctgaaa catggcaaag gtagcgttgc caatgatgtt acagatgaga tggtcagact
     1681 aaactggctg acggaattta tgcctcttcc gaccatcaag cattttatcc gtactcctga
     1741 tgatgcatgg ttactcacca ctgcgatccc cgggaaaaca gcattccagg tattagaaga
     1801 atatcctgat tcaggtgaaa atattgttga tgcgctggca gtgttcctgc gccggttgca
     1861 ttcgattcct gtttgtaatt gtccttttaa cagcgatcgc gtatttcgcc tcgctcaggc
     1921 gcaatcacga atgaataacg gtttggttga tgcgagtgat tttgatgacg agcgtaatgg
     1981 ctggcctgtt gaacaagtct ggaaagaaat gcataagctt ttgccattct caccggattc
     2041 agtcgtcact catggtgatt tctcacttga taaccttatt tttgacgagg ggaaattaat
     2101 aggttgtatt gatgttggac gagtcggaat cgcagaccga taccaggatc ttgccatcct
     2161 atggaactgc ctcggtgagt tttctccttc attacagaaa cggctttttc aaaaatatgg
     2221 tattgataat cctgatatga ataaattgca gtttcatttg atgctcgatg agtttttcta
     2281 atcagaattg gttaattggt tgtaacacgc ggccgcccct gaattcgcat ctagacacct
     2341 gcaaaagatg tggaacgtga gaccgaaagt gaaacgtgat ttcatgcgtc attttgaaca
     2401 ttttgtaaat cttatttaat aatgtgtgcg gcaattcaca tttaatttat gaatgttttc
     2461 ttaacatcgc ggcaactcaa gaaacggcag gttcggatct tagctactag agaaagagga
     2521 gaaatactag atgcgtaaag gcgaagagct gttcactggt gtcgtcccta ttctggtgga
     2581 actggatggt gatgtcaacg gtcataagtt ttccgtgcgt ggcgagggtg aaggtgacgc
     2641 aactaatggt aaactgacgc tgaagttcat ctgtactact ggtaaactgc cggttccttg
     2701 gccgactctg gtaacgacgc tgacttatgg tgttcagtgc tttgctcgtt atccggacca
     2761 tatgaagcag catgacttct tcaagtccgc catgccggaa ggctatgtgc aggaacgcac
     2821 gatttccttt aaggatgacg gcacgtacaa aacgcgtgcg gaagtgaaat ttgaag
//
