# Supplementary material for: De novo-designed minibinders expand the synthetic biology sensing repertoire
Source: bioRxiv. 2024 Aug 29:2024.01.12.575267. Originally published 2024 Jan 15. Preprint. [Version 2] doi: 10.1101/2024.01.12.575267 (PMC10827046; doi:10.1101/2024.01.12.575267)
Supplement: Supplement 3 [file media-3.zip › dna/pzyw213-lcb1-4xg4s-3a.gb]

LOCUS       pZYW213_-_LCB1-4xG4S_(3 2010 bp ds-DNA     circular     10-JAN-2022
DEFINITION  .
COMMENT     Sequence created by bulk assembly. Backbone 5' end ligation method:
            enzyme with enzyme BsmBI 3' end ligation method: enzyme with enzyme
            BsmBI Insert 5' end ligation method: enzyme with enzyme BsmBI 3'
            end ligation method: enzyme with enzyme BsmBI Backbone 5' end
            ligation method: enzyme with enzyme BsmBI 3' end ligation method:
            enzyme with enzyme BsmBI
FEATURES             Location/Qualifiers
     protein_bind    complement(701..704)
                     /label="BsmBI"
     misc_feature    714..773
                     /label="Signal Sequence"
     misc_feature    774..803
                     /label="Myc"
     misc_feature    804..833
                     /label="2xGGGGS linker"
     misc_feature    834..1001
                     /label="LCB1_v1.3"
     misc_feature    1002..1027
                     /label="2xGGGGS linker"
     misc_feature    1032..1057
                     /label="2xGGGGS linker"
     protein_bind    1065..1068
                     /label="BsmBI"
     misc_feature    complement(1071..1179)
                     /label="CamR Terminator"
     CDS             complement(1180..1839)
                     /label="CamR"
     promoter        complement(1840..1944)
                     /label="CamR Promoter"
     rep_origin      complement(1945..698)
                     /label="ColE1"
ORIGIN
        1 aaggatcttc ttgagatcct ttttttctgc gcgtaatctg ctgcttgcaa acaaaaaaac
       61 caccgctacc agcggtggtt tgtttgccgg atcaagagct accaactctt tttccgaagg
      121 taactggctt cagcagagcg cagataccaa atactgttct tctagtgtag ccgtagttag
      181 gccaccactt caagaactct gtagcaccgc ctacatacct cgctctgcta atcctgttac
      241 cagtggctgc tgccagtggc gataagtcgt gtcttaccgg gttggactca agacgatagt
      301 taccggataa ggcgcagcgg tcgggctgaa cggggggttc gtgcacacag cccagcttgg
      361 agcgaacgac ctacaccgaa ctgagatacc tacagcgtga gctatgagaa agcgccacgc
      421 ttcccgaagg gagaaaggcg gacaggtatc cggtaagcgg cagggtcgga acaggagagc
      481 gcacgaggga gcttccaggg ggaaacgcct ggtatcttta tagtcctgtc gggtttcgcc
      541 acctctgact tgagcgtcga tttttgtgat gctcgtcagg ggggcggagc ctatggaaaa
      601 acgccagcaa cgcggccttt ttacggttcc tggccttttg ctggcctttt gctcacatgt
      661 tctttcctgc gttatcccct gattctgtgg ataaccgtag tcggTCTCaT ATGGCCTTGC
      721 CCGTTACGGC ACTTCTGCTC CCACTCGCAT TGCTGCTTCA CGCCGCCCGA CCAGAACAGA
      781 AACTCATAAG TGAAGAAGAc CTTGGGGGAG GCGGTTCCGG GGGAGGCGGT TCTGACAAGG
      841 AAAACATTCT CCAGAAAATA TACGAGATCA TGAAAACCCT CGAGCAACTG GGCCACGCAG
      901 AGGCTAGCAT GCAAGTGTCC GATCTGATCT ATGAATTCAT GAAGCAGGGG GACGAGAGAC
      961 TGTTGGAGGA AGCCGAGCGG TTACTTGAAG AGGTCGAAAG GGGAGGAGGC GGCTCCGGTG
     1021 GTGGGGGTTC AGGAGGGGGT GGCTCGGGCG GAGGGGGTTC TtGAGACCag accaataaaa
     1081 aacgcccggc ggcaaccgag cgttctgaac aaatccagat ggagttctga ggtcattact
     1141 ggatctatca acaggagtcc aagcgagctc gatatcaaat tacgccccgc cctgccactc
     1201 atcgcagtac tgttgtaatt cattaagcat tctgccgaca tggaagccat cacaaacggc
     1261 atgatgaacc tgaatcgcca gcggcatcag caccttgtcg ccttgcgtat aatatttgcc
     1321 catggtgaaa acgggggcga agaagttgtc catattggcc acgtttaaat caaaactggt
     1381 gaaactcacc cagggattgg ctgaaacgaa aaacatattc tcaataaacc ctttagggaa
     1441 ataggccagg ttttcaccgt aacacgccac atcttgcgaa tatatgtgta gaaactgccg
     1501 gaaatcgtcg tggtattcac tccagagcga tgaaaacgtt tcagtttgct catggaaaac
     1561 ggtgtaacaa gggtgaacac tatcccatat caccagctca ccgtctttca ttgccatacg
     1621 aaattccgga tgagcattca tcaggcgggc aagaatgtga ataaaggccg gataaaactt
     1681 gtgcttattt ttctttacgg tctttaaaaa ggccgtaata tccagctgaa cggtctggtt
     1741 ataggtacat tgagcaactg actgaaatgc ctcaaaatgt tctttacgat gccattggga
     1801 tatatcaacg gtggtatatc cagtgatttt tttctccatt ttagcttcct tagctcctga
     1861 aaatctcgat aactcaaaaa atacgcccgg tagtgatctt atttcattat ggtgaaagtt
     1921 ggaacctctt acgtgcccga tcaatcatga ccaaaatccc ttaacgtgag ttttcgttcc
     1981 actgagcgtc agaccccgta gaaaagatca
//
