# Supplementary material for: De novo-designed minibinders expand the synthetic biology sensing repertoire
Source: bioRxiv. 2024 Aug 29:2024.01.12.575267. Originally published 2024 Jan 15. Preprint. [Version 2] doi: 10.1101/2024.01.12.575267 (PMC10827046; doi:10.1101/2024.01.12.575267)
Supplement: Supplement 3 [file media-3.zip › dna/pzyw044-lcb1_v1-3-3a.gb]

LOCUS       pZYW044_-_LCB1_v1.3_(3a 1956 bp ds-DNA     circular     07-NOV-2022
DEFINITION  .
FEATURES             Location/Qualifiers
     CDS             773..1072
                     /label="Translation 773-1072"
                     /translation="MALPVTALLLPLALLLHAARPEQKLISEEDLGGGGSGGGGSDKENILQKIYEIMKTLEQLGHAEASMQVSDLIYEFMKQGDERLLEEAERLLEEVERGS*"
     misc_feature    776..835
                     /label="Signal Sequence"
     misc_feature    836..865
                     /label="Myc"
     misc_feature    866..895
                     /label="2xGGGGS linker"
     misc_feature    896..1063
                     /label="LCB1_v1.3"
     misc_feature    complement(1079..1187)
                     /label="CamR Terminator"
     CDS             complement(1188..1847)
                     /label="CamR"
     promoter        complement(1848..1952)
                     /label="CamR Promoter"
     rep_origin      complement(1953..760)
                     /label="ColE1"
ORIGIN
        1 gaccaaaatc ccttaacgtg agttttcgtt ccactgagcg tcagaccccg tagaaaagat
       61 caaaggatct tcttgagatc ctttttttct gcgcgtaatc tgctgcttgc aaacaaaaaa
      121 accaccgcta ccagcggtgg tttgtttgcc ggatcaagag ctaccaactc tttttccgaa
      181 ggtaactggc ttcagcagag cgcagatacc aaatactgtt cttctagtgt agccgtagtt
      241 aggccaccac ttcaagaact ctgtagcacc gcctacatac ctcgctctgc taatcctgtt
      301 accagtggct gctgccagtg gcgataagtc gtgtcttacc gggttggact caagacgata
      361 gttaccggat aaggcgcagc ggtcgggctg aacggggggt tcgtgcacac agcccagctt
      421 ggagcgaacg acctacaccg aactgagata cctacagcgt gagctatgag aaagcgccac
      481 gcttcccgaa gggagaaagg cggacaggta tccggtaagc ggcagggtcg gaacaggaga
      541 gcgcacgagg gagcttccag ggggaaacgc ctggtatctt tatagtcctg tcgggtttcg
      601 ccacctctga cttgagcgtc gatttttgtg atgctcgtca ggggggcgga gcctatggaa
      661 aaacgccagc aacgcggcct ttttacggtt cctggccttt tgctggcctt ttgctcacat
      721 gttctttcct gcgttatccc ctgattctgt ggataaccgt agtcggTCTC ATATGGCCTT
      781 GCCCGTTACG GCACTTCTGC TCCCACTCGC ATTGCTGCTT CACGCCGCCC GACCAGAACA
      841 GAAACTCATA AGTGAAGAAG AcCTTGGGGG AGGCGGTTCC GGGGGAGGCG GTTCTGACAA
      901 GGAAAACATT CTCCAGAAAA TATACGAGAT CATGAAAACC CTCGAGCAAC TGGGCCACGC
      961 AGAGGCTAGC ATGCAGGTGT CCGATCTGAT CTATGAATTC ATGAAGCAGG GGGACGAGAG
     1021 ACTGTTGGAG GAAGCCGAGC GGTTACTTGA AGAGGTCGAA AGGGGTTCTT GAGACCagac
     1081 caataaaaaa cgcccggcgg caaccgagcg ttctgaacaa atccagatgg agttctgagg
     1141 tcattactgg atctatcaac aggagtccaa gcgagctcga tatcaaatta cgccccgccc
     1201 tgccactcat cgcagtactg ttgtaattca ttaagcattc tgccgacatg gaagccatca
     1261 caaacggcat gatgaacctg aatcgccagc ggcatcagca ccttgtcgcc ttgcgtataa
     1321 tatttgccca tggtgaaaac gggggcgaag aagttgtcca tattggccac gtttaaatca
     1381 aaactggtga aactcaccca gggattggct gaaacgaaaa acatattctc aataaaccct
     1441 ttagggaaat aggccaggtt ttcaccgtaa cacgccacat cttgcgaata tatgtgtaga
     1501 aactgccgga aatcgtcgtg gtattcactc cagagcgatg aaaacgtttc agtttgctca
     1561 tggaaaacgg tgtaacaagg gtgaacacta tcccatatca ccagctcacc gtctttcatt
     1621 gccatacgaa attccggatg agcattcatc aggcgggcaa gaatgtgaat aaaggccgga
     1681 taaaacttgt gcttattttt ctttacggtc tttaaaaagg ccgtaatatc cagctgaacg
     1741 gtctggttat aggtacattg agcaactgac tgaaatgcct caaaatgttc tttacgatgc
     1801 cattgggata tatcaacggt ggtatatcca gtgatttttt tctccatttt agcttcctta
     1861 gctcctgaaa atctcgataa ctcaaaaaat acgcccggta gtgatcttat ttcattatgg
     1921 tgaaagttgg aacctcttac gtgcccgatc aatcat
//
