# Supplementary material for: De novo-designed minibinders expand the synthetic biology sensing repertoire
Source: bioRxiv. 2024 Aug 29:2024.01.12.575267. Originally published 2024 Jan 15. Preprint. [Version 2] doi: 10.1101/2024.01.12.575267 (PMC10827046; doi:10.1101/2024.01.12.575267)
Supplement: Supplement 3 [file media-3.zip › dna/pZYW243 - LCB1_4xG4S-NotchClassic.gb]

LOCUS       pZYW243_-_LCB1_4xG4S-N 12403 bp ds-DNA     circular     17-JAN-2022
DEFINITION  .
COMMENT     Sequence created by bulk assembly. Backbone 5' end ligation method:
            enzyme with enzyme AarI 3' end ligation method: enzyme with enzyme
            AarI Insert 5' end ligation method: enzyme with enzyme AarI 3' end
            ligation method: enzyme with enzyme AarI Backbone 5' end ligation
            method: enzyme with enzyme AarI 3' end ligation method: enzyme with
            enzyme AarI
FEATURES             Location/Qualifiers
     misc_feature          110..113
                           /label="BsaI"
                           /ApEinfo_revcolor="#b1ff67"
                           /ApEinfo_fwdcolor="#b1ff67"
     misc_feature          110..113
                           /label="BsaI"
                           /ApEinfo_revcolor="#b1ff67"
                           /ApEinfo_fwdcolor="#b1ff67"
     misc_feature          complement(110..113)
                           /label="BsaI"
                           /ApEinfo_revcolor="#b1ff67"
                           /ApEinfo_fwdcolor="#b1ff67"
     misc_feature          complement(110..113)
                           /label="BsaI"
                           /ApEinfo_revcolor="#b1ff67"
                           /ApEinfo_fwdcolor="#b1ff67"
     misc_feature          complement(1303..1306)
                           /label="BsaI"
                           /ApEinfo_revcolor="#b1ff67"
                           /ApEinfo_fwdcolor="#b1ff67"
     misc_feature          complement(1303..1306)
                           /label="BsaI"
                           /ApEinfo_revcolor="#b1ff67"
                           /ApEinfo_fwdcolor="#b1ff67"
     misc_feature          1307..1366
                           /label="Signal Sequence"
                           /ApEinfo_revcolor="#85dae9"
                           /ApEinfo_fwdcolor="#85dae9"
     misc_feature          1367..1396
                           /label="Myc"
                           /ApEinfo_revcolor="#9eafd2"
                           /ApEinfo_fwdcolor="#9eafd2"
     misc_feature          1397..1426
                           /label="2xGGGGS linker"
                           /ApEinfo_revcolor="#b7e6d7"
                           /ApEinfo_fwdcolor="#b7e6d7"
     misc_feature          1427..1594
                           /label="LCB1_v1.3"
                           /ApEinfo_revcolor="#c7b0e3"
                           /ApEinfo_fwdcolor="#c7b0e3"
     misc_feature          1595..1620
                           /label="2xGGGGS linker"
                           /ApEinfo_revcolor="#b7e6d7"
                           /ApEinfo_fwdcolor="#b7e6d7"
     misc_feature          1625..1650
                           /label="2xGGGGS linker"
                           /ApEinfo_revcolor="#b7e6d7"
                           /ApEinfo_fwdcolor="#b7e6d7"
     misc_feature          1651..1654
                           /label="BsaI"
                           /ApEinfo_revcolor="#b1ff67"
                           /ApEinfo_fwdcolor="#b1ff67"
     misc_feature          1655..2629
                           /label="NotchCore"
                           /ApEinfo_revcolor="#f8d3a9"
                           /ApEinfo_fwdcolor="#f8d3a9"
     misc_feature          1655..3265
                           /label="Notch-Gal4VP64"
                           /ApEinfo_revcolor="#75c6a9"
                           /ApEinfo_fwdcolor="#75c6a9"
     misc_feature          2552..2614
                           /label="Notch TMD"
                           /ApEinfo_revcolor="#84b0dc"
                           /ApEinfo_fwdcolor="#84b0dc"
     misc_feature          2606..2632
                           /label="NLS"
                           /ApEinfo_revcolor="#8882be"
                           /ApEinfo_fwdcolor="#8882be"
     misc_feature          2606..3265
                           /label="NLS-Gal4VP64"
                           /ApEinfo_revcolor="#b4abac"
                           /ApEinfo_fwdcolor="#b4abac"
     misc_feature          3110..3259
                           /label="VP64"
                           /ApEinfo_revcolor="#d59687"
                           /ApEinfo_fwdcolor="#d59687"
     misc_feature          complement(3268..3271)
                           /label="BsaI"
                           /ApEinfo_revcolor="#b1ff67"
                           /ApEinfo_fwdcolor="#b1ff67"
     misc_feature          3281..3334
                           /label="T2A"
                           /ApEinfo_revcolor="#ff9ccd"
                           /ApEinfo_fwdcolor="#ff9ccd"
     misc_feature          3344..4051
                           /label="mCherry"
                           /ApEinfo_revcolor="#f58a5e"
                           /ApEinfo_fwdcolor="#f58a5e"
     misc_feature          4059..4062
                           /label="BsaI"
                           /ApEinfo_revcolor="#b1ff67"
                           /ApEinfo_fwdcolor="#b1ff67"
     misc_feature          4059..4062
                           /label="BsaI"
                           /ApEinfo_revcolor="#b1ff67"
                           /ApEinfo_fwdcolor="#b1ff67"
     misc_feature          4119..4710
                           /label="WPRE"
                           /ApEinfo_revcolor="#dc143c"
                           /ApEinfo_fwdcolor="#dc143c"
     promoter              complement(5076..5094)
                           /label="SP6 promoter"
                           /ApEinfo_revcolor="#85dae9"
                           /ApEinfo_fwdcolor="#85dae9"
     misc_feature          5882..5986
                           /label="AmpR Promoter"
                           /ApEinfo_revcolor="#d59687"
                           /ApEinfo_fwdcolor="#d59687"
     Antibiotic Resistance 6185..6843
                           /label="AmpR"
                           /ApEinfo_revcolor="#ffef86"
                           /ApEinfo_fwdcolor="#ffef86"
     rep_origin            6942..7624
                           /label="ColE1 origin"
                           /ApEinfo_revcolor="#9eafd2"
                           /ApEinfo_fwdcolor="#9eafd2"
     promoter              7865..8181
                           /label="SV40 promoter"
                           /ApEinfo_revcolor="#84b0dc"
                           /ApEinfo_fwdcolor="#84b0dc"
     promoter              7985..8181
                           /label="SV40 early promoter"
                           /ApEinfo_revcolor="#84b0dc"
                           /ApEinfo_fwdcolor="#84b0dc"
     polyA_signal          complement(9894..10085)
                           /label="SV40 late polyA"
                           /ApEinfo_revcolor="#d59687"
                           /ApEinfo_fwdcolor="#d59687"
     LTR                   10257..10890
                           /label="3' LTR"
                           /ApEinfo_revcolor="#f8d3a9"
                           /ApEinfo_fwdcolor="#f8d3a9"
     misc_feature          10937..11062
                           /label="HIV-1 Ψ"
                           /ApEinfo_revcolor="#f8d3a9"
                           /ApEinfo_fwdcolor="#f8d3a9"
     misc_feature          10937..11062
                           /label="HIV-1 Psi"
                           /ApEinfo_revcolor="#f8d3a9"
                           /ApEinfo_fwdcolor="#f8d3a9"
     misc_feature          11559..11792
                           /label="RRE"
                           /ApEinfo_revcolor="#f8d3a9"
                           /ApEinfo_fwdcolor="#f8d3a9"
     misc_feature          12280..56
                           /label="cPPT"
                           /ApEinfo_revcolor="#dc143c"
                           /ApEinfo_fwdcolor="#dc143c"
     misc_feature          12306..20
                           /label="cPPT/CTS"
                           /ApEinfo_revcolor="#f8d3a9"
                           /ApEinfo_fwdcolor="#f8d3a9"
ORIGIN
        1 ttacaaaaat tcaaaatttt cgggtttatt acagggacag cagagatcca gtttggATCG
       61 ATAAGCTTGA TATCGaattc tcacgcgTAT CGaattctca cgcgtctgaa acgcgtgagg
      121 ctccggtgcc cgtcagtggg cagagcgcac atcgcccaca gtccccgaga agttgggggg
      181 aggggtcggc aattgaaccg gtgcctagag aaggtggcgc ggggtaaact gggaaagtga
      241 tgtcgtgtac tggctccgcc tttttcccga gggtggggga gaaccgtata taagtgcagt
      301 agtcgccgtg aacgttcttt ttcgcaacgg gtttgccgcc agaacacagg taagtgccgt
      361 gtgtggttcc cgcgggcctg gcctctttac gggttatggc ccttgcgtgc cttgaattac
      421 ttccacctgg ctgcagtacg tgattcttga tcccgagctt cgggttggaa gtgggtggga
      481 gagttcgagg ccttgcgctt aaggagcccc ttcgcctcgt gcttgagttg aggcctggcc
      541 tgggcgctgg ggccgccgcg tgcgaatctg gtggcacctt cgcgcctgtc tcgctgcttt
      601 cgataagtct ctagccattt aaaatttttg atgacctgct gcgacgcttt ttttctggca
      661 agatagtctt gtaaatgcgg gccaagatct gcacactggt atttcggttt ttggggccgc
      721 gggcggcgac ggggcccgtg cgtcccagcg cacatgttcg gcgaggcggg gcctgcgagc
      781 gcggccaccg agaatcggac gggggtagtc tcaagctggc cggcctgctc tggtgcctgg
      841 cctcgcgccg ccgtgtatcg ccccgccctg ggcggcaagg ctggcccggt cggcaccagt
      901 tgcgtgagcg gaaagatggc cgcttcccgg ccctgctgca gggagctcaa aatggaggac
      961 gcggcgctcg ggagagcggg cgggtgagtc acccacacaa aggaaaaggg cctttccgtc
     1021 ctcagccgtc gcttcatgtg actccacgga gtaccgggcg ccgtccaggc acctcgatta
     1081 gttctcgagc ttttggagta cgtcgtcttt aggttggggg gaggggtttt atgcgatgga
     1141 gtttccccac actgagtggg tggagactga agttaggcca gcttggcact tgatgtaatt
     1201 ctccttggaa tttgcccttt ttgagtttgg atcttggttc attctcaagc ctcagacagt
     1261 ggttcaaagt ttttttcttc catttcaggt gtcgtgagcc actatgGCCT TGCCCGTTAC
     1321 GGCACTTCTG CTCCCACTCG CATTGCTGCT TCACGCCGCC CGACCAGAAC AGAAACTCAT
     1381 AAGTGAAGAA GAcCTTGGGG GAGGCGGTTC CGGGGGAGGC GGTTCTGACA AGGAAAACAT
     1441 TCTCCAGAAA ATATACGAGA TCATGAAAAC CCTCGAGCAA CTGGGCCACG CAGAGGCTAG
     1501 CATGCAAGTG TCCGATCTGA TCTATGAATT CATGAAGCAG GGGGACGAGA GACTGTTGGA
     1561 GGAAGCCGAG CGGTTACTTG AAGAGGTCGA AAGGGGAGGA GGCGGCTCCG GTGGTGGGGG
     1621 TTCAGGAGGG GGTGGCTCGG GCGGAGGGGG TTCTatcctg gactacagct tcacaggtgg
     1681 cgctgggcgc gacattcccc caccgcagat tgaggaggcc tgtgagctgc ctgagtgcca
     1741 ggtggatgca ggcaataagg tctgcaacct gcagtgtaat aatcacgcat gtggctggga
     1801 tggtggcgac tgctccctca acttcaatga cccctggaag aactgcacgc agtctctaca
     1861 gtgctggaag tattttagcg acggccactg tgacagccag tgcaactcgg ccggctgcct
     1921 ctttgatggc ttcgactgcc agctcaccga gggacagtgc aaccccctgt atgaccagta
     1981 ctgcaaggac cacttcagtg atggccactg cgaccagggc tgtaacagtg ccgaatgtga
     2041 gtgggatggc ctagactgtg ctgagcatgt acccgagcgg ctggcagccg gcaccctggt
     2101 gctggtggtg ctgcttccac ccgaccagct acggaacaac tccttccact ttctgcggga
     2161 gctcagccac gtgctgcaca ccaacgtggt cttcaagcgt gatgcgcaag gccagcagat
     2221 gatcttcccg tactatggcc acgaggaaga gctgcgcaag cacccaatca agcgctctac
     2281 agtgggttgg gccacctctt cactgcttcc tggtaccagt ggtgggcgcc agcgcaggga
     2341 gctggacccc atggacatcc gtggctccat tgtctacctg gagatcgaca accggcaatg
     2401 tgtgcagtca tcctcgcagt gcttccagag tgccaccgat gtggctgcct tcctaggtgc
     2461 tcttgcgtca cttggcagcc tcaatattcc ttacaagatt gaggccgtga agagtgagcc
     2521 ggtggagcct ccgctgccct cgcagctgca cctcatgtac gtggcagcgg ctgccttcgt
     2581 gctcctgttc tttgtgggct gtggggtgct gctgtcccgc aagcgccggc ggatgaagct
     2641 gctgagcagc atcgagcagg cctgtgacat ctgccggctg aagaaactga agtgcagcaa
     2701 agaaaagccc aagtgcgcca agtgcctgaa gaacaactgg gagtgccggt acagccccaa
     2761 gaccaagaga agccccctga ccagagccca cctgaccgag gtggaaagcc ggctggaaag
     2821 actggaacag ctgtttctgc tgatcttccc acgcgaggac ctggacatga tcctgaagat
     2881 ggacagcctg caggacatca aggccctgct gaccggcctg ttcgtgcagg acaacgtgaa
     2941 caaggacgcc gtgaccgaca gactggccag cgtggaaacc gacatgcccc tgaccctgcg
     3001 gcagcacaga atcagcgcca ccagcagcag cgaggaaagc agcaacaagg gccagcggca
     3061 gctgacagtg tctgctgctg caggcggaag cggaggctct ggcggatctg atgccctgga
     3121 cgacttcgac ctggatatgc tgggcagcga cgccctggat gattttgatc tggacatgct
     3181 gggatctgac gctctggacg atttcgatct cgacatgttg ggatcagatg cactggatga
     3241 ctttgacctg gacatgctcg gatcaggatc cGGGAGTGGC GAAGGCAGGG GCTCCCTTTT
     3301 GACGTGCGGG GATGTTGAAG AGAACCCTGG GCCCGGATCT GGAatggtga gcaagggcga
     3361 ggaggataac atggccatca tcaaggagtt catgcgcttc aaggtgcaca tggagggctc
     3421 cgtgaacggc cacgagttcg agatcgaggg cgagggcgag ggccgcccct acgagggcac
     3481 ccagaccgcc aagctgaagg tgaccaaggg tggccccctg cccttcgcct gggacatcct
     3541 gtcccctcag ttcatgtacg gctccaaggc ctacgtgaag caccccgccg acatccccga
     3601 ctacttgaag ctgtccttcc ccgagggctt caagtgggag cgcgtgatga acttcgagga
     3661 cggcggcgtg gtgaccgtga cccaggactc ctccctgcag gacggcgagt tcatctacaa
     3721 ggtgaagctg cgcggcacca acttcccctc cgacggcccc gtaatgcaga agaagaccat
     3781 gggctgggag gcctcctccg agcggatgta ccccgaggac ggcgccctga agggcgagat
     3841 caagcagagg ctgaagctga aggacggcgg ccactacgac gctgaggtca agaccaccta
     3901 caaggccaag aagcccgtgc agctgcccgg cgcctacaac gtcaacatca agttggacat
     3961 cacctcccac aacgaggact acaccatcgt ggaacagtac gaacgcgccg agggccgcca
     4021 ctccaccggc ggcatggacg agctgtacaa gTAATGGCGC TGagcatgca ggcatgcaag
     4081 cttgtgcagg catgcaagct tgatatcaag cttatcgata atcaacctct ggattacaaa
     4141 atttgtgaaa gattgactgg tattcttaac tatgttgctc cttttacgct atgtggatac
     4201 gctgctttaa tgcctttgta tcatgctatt gcttcccgta tggctttcat tttctcctcc
     4261 ttgtataaat cctggttgct gtctctttat gaggagttgt ggcccgttgt caggcaacgt
     4321 ggcgtggtgt gcactgtgtt tgctgacgca acccccactg gttggggcat tgccaccacc
     4381 tgtcagctcc tttccgggac tttcgctttc cccctcccta ttgccacggc ggaactcatc
     4441 gccgcctgcc ttgcccgctg ctggacaggg gctcggctgt tgggcactga caattccgtg
     4501 gtgttgtcgg ggaaatcatc gtcctttcct tggctgctcg cctgtgttgc cacctggatt
     4561 ctgcgcggga cgtccttctg ctacgtccct tcggccctca atccagcgga ccttccttcc
     4621 cgcggcctgc tgccggctct gcggcctctt ccgcgtcttc gccttcgccc tcagacgagt
     4681 cggatctccc tttgggccgc ctccccgcat AATTACCGTC GACCTCGAGG GAATTAATTC
     4741 GAGCTCGGTA CCTTTAAGAC CAATGACTTA CAAGGCAGCT GTAGATCTTA GCCACTTTTT
     4801 AAAAGAAAAG GGGGGACTGG AAGGGCTAAT TCACTCCCAA CGAAGACAAG ATCTGCTTTT
     4861 TGCTTGTACT GGGTCTCTCT GGTTAGACCA GATCTGAGCC TGGGAGCTCT CTGGCTAACT
     4921 AGGGAACCCA CTGCTTAAGC CTCAATAAAG CTTGCCTTGA GTGCTTCAAG TAGTGTGTGC
     4981 CCGTCTGTTG TGTGACTCTG GTAACTAGAG ATCCCTCAGA CCCTTTTAGT CAGTGTGGAA
     5041 AATCTCTAGC AGCATCTAGA ATTAATTCCG TGTATTCTAT AGTGTCACCT AAATCGTATG
     5101 TGTATGATAC ATAAGGTTAT GTATTAATTG TAGCCGCGTT CTAACGACAA TATGTACAAG
     5161 CCTAATTGTG TAGCATCTGG CTTACTGAAG CAGACCCTAT CATCTCTCTC GTAAACTGCC
     5221 GTCAGAGTCG GTTTGGTTGG ACGAACCTTC TGAGTTTCTG GTAACGCCGT CCCGCACCCG
     5281 GAAATGGTCA GCGAACCAAT CAGCAGGGTC ATCGCTAGCC AGATCCTCTA CGCCGGACGC
     5341 ATCGTGGCCG GCATCACCGG CGCCACAGGT GCGGTTGCTG GCGCCTATAT CGCCGACATC
     5401 ACCGATGGGG AAGATCGGGC TCGCCACTTC GGGCTCATGA GCGCTTGTTT CGGCGTGGGT
     5461 ATGGTGGCAG GCCCCGTGGC CGGGGGACTG TTGGGCGCCA TCTCCTTGCA TGCACCATTC
     5521 CTTGCGGCGG CGGTGCTCAA CGGCCTCAAC CTACTACTGG GCTGCTTCCT AATGCAGGAG
     5581 TCGCATAAGG GAGAGCGTCG AATGGTGCAC TCTCAGTACA ATCTGCTCTG ATGCCGCATA
     5641 GTTAAGCCAG CCCCGACACC CGCCAACACC CGCTGACGCG CCCTGACGGG CTTGTCTGCT
     5701 CCCGGCATCC GCTTACAGAC AAGCTGTGAC CGTCTCCGGG AGCTGCATGT GTCAGAGGTT
     5761 TTCACCGTCA TCACCGAAAC GCGCGAGACG AAAGGGCCTC GTGATACGCC TATTTTTATA
     5821 GGTTAATGTC ATGATAATAA TGGTTTCTTA GACGTCAGGT GGCACTTTTC GGGGAAATGT
     5881 GCGCGGAACC CCTATTTGTT TATTTTTCTA AATACATTCA AATATGTATC CGCTCATGAG
     5941 ACAATAACCC TGATAAATGC TTCAATAATA TTGAAAAAGG AAGAGTATGA GTATTCAACA
     6001 TTTCCGTGTC GCCCTTATTC CCTTTTTTGC GGCATTTTGC CTTCCTGTTT TTGCTCACCC
     6061 AGAAACGCTG GTGAAAGTAA AAGATGCTGA AGATCAGTTG GGTGCACGAG TGGGTTACAT
     6121 CGAACTGGAT CTCAACAGCG GTAAGATCCT TGAGAGTTTT CGCCCCGAAG AACGTTTTCC
     6181 AATGATGAGC ACTTTTAAAG TTCTGCTATG TGGCGCGGTA TTATCCCGTA TTGACGCCGG
     6241 GCAAGAGCAA CTCGGTCGCC GCATACACTA TTCTCAGAAT GACTTGGTTG AGTACTCACC
     6301 AGTCACAGAA AAGCATCTTA CGGATGGCAT GACAGTAAGA GAATTATGCA GTGCTGCCAT
     6361 AACCATGAGT GATAACACTG CGGCCAACTT ACTTCTGACA ACGATCGGAG GACCGAAGGA
     6421 GCTAACCGCT TTTTTGCACA ACATGGGGGA TCATGTAACT CGCCTTGATC GTTGGGAACC
     6481 GGAGCTGAAT GAAGCCATAC CAAACGACGA GCGTGACACC ACGATGCCTG TAGCAATGGC
     6541 AACAACGTTG CGCAAACTAT TAACTGGCGA ACTACTTACT CTAGCTTCCC GGCAACAATT
     6601 AATAGACTGG ATGGAGGCGG ATAAAGTTGC AGGACCACTT CTGCGCTCGG CCCTTCCGGC
     6661 TGGCTGGTTT ATTGCTGATA AATCTGGAGC CGGTGAGCGT GGGTCTCGCG GTATCATTGC
     6721 AGCACTGGGG CCAGATGGTA AGCCCTCCCG TATCGTAGTT ATCTACACGA CGGGGAGTCA
     6781 GGCAACTATG GATGAACGAA ATAGACAGAT CGCTGAGATA GGTGCCTCAC TGATTAAGCA
     6841 TTGGTAACTG TCAGACCAAG TTTACTCATA TATACTTTAG ATTGATTTAA AACTTCATTT
     6901 TTAATTTAAA AGGATCTAGG TGAAGATCCT TTTTGATAAT CTCATGACCA AAATCCCTTA
     6961 ACGTGAGTTT TCGTTCCACT GAGCGTCAGA CCCCGTAGAA AAGATCAAAG GATCTTCTTG
     7021 AGATCCTTTT TTTCTGCGCG TAATCTGCTG CTTGCAAACA AAAAAACCAC CGCTACCAGC
     7081 GGTGGTTTGT TTGCCGGATC AAGAGCTACC AACTCTTTTT CCGAAGGTAA CTGGCTTCAG
     7141 CAGAGCGCAG ATACCAAATA CTGTTCTTCT AGTGTAGCCG TAGTTAGGCC ACCACTTCAA
     7201 GAACTCTGTA GCACCGCCTA CATACCTCGC TCTGCTAATC CTGTTACCAG TGGCTGCTGC
     7261 CAGTGGCGAT AAGTCGTGTC TTACCGGGTT GGACTCAAGA CGATAGTTAC CGGATAAGGC
     7321 GCAGCGGTCG GGCTGAACGG GGGGTTCGTG CACACAGCCC AGCTTGGAGC GAACGACCTA
     7381 CACCGAACTG AGATACCTAC AGCGTGAGCT ATGAGAAAGC GCCACGCTTC CCGAAGGGAG
     7441 AAAGGCGGAC AGGTATCCGG TAAGCGGCAG GGTCGGAACA GGAGAGCGCA CGAGGGAGCT
     7501 TCCAGGGGGA AACGCCTGGT ATCTTTATAG TCCTGTCGGG TTTCGCCACC TCTGACTTGA
     7561 GCGTCGATTT TTGTGATGCT CGTCAGGGGG GCGGAGCCTA TGGAAAAACG CCAGCAACGC
     7621 GGCCTTTTTA CGGTTCCTGG CCTTTTGCTG GCCTTTTGCT CACATGTTCT TTCCTGCGTT
     7681 ATCCCCTGAT TCTGTGGATA ACCGTATTAC CGCCTTTGAG TGAGCTGATA CCGCTCGCCG
     7741 CAGCCGAACG ACCGAGCGCA GCGAGTCAGT GAGCGAGGAA GCGGAAGAGC GCCCAATACG
     7801 CAAACCGCCT CTCCCCGCGC GTTGGCCGAT TCATTAATGc agctgtggaa tgtgtgtcag
     7861 ttagggtgtg gaaagtcccc aggctcccca gcaggcagaa gtatgcaaag catgcatctc
     7921 aattagtcag caaccaggtg tggaaagtcc ccaggctccc cagcaggcag aagtatgcaa
     7981 agcatgcatc tcaattagtc agcaaccata gtcccgcccc taactccgcc catcccgccc
     8041 ctaactccgc ccagttccgc ccattctccg ccccatggct gactaatttt ttttatttat
     8101 gcagaggccg aggccgcctc ggcctctgag ctattccaga agtagtgagg aggctttttt
     8161 ggaggcCTAG GCTTTTGCAA AAAGCTTGGA CACAAGACAG GCTTGCGAGA TATGTTTGAG
     8221 AATACCACTT TATCCCGCGT CAGGGAGAGG CAGTGCGTAA AAAGACGCGG ACTCATGTGA
     8281 AATACTGGTT TTTAGTGCGC CAGATCTCTA TAATCTCGCG CAACCTATTT TCCCCTCGAA
     8341 CACTTTTTAA GCCGTAGATA AACAGGCTGG GACACTTCAC ATGAGCGAAA AATACATCGT
     8401 CACCTGGGAC ATGTTGCAGA TCCATGCACG TAAACTCGCA AGCCGACTGA TGCCTTCTGA
     8461 ACAATGGAAA GGCATTATTG CCGTAAGCCG TGGCGGTCTG TACCGGGTGC GTTACTGGCG
     8521 CGTGAACTGG GTATTCGTCA TGTCGATACC GTTTGTATTT CCAGCTACGA TCACGACAAC
     8581 CAGCGCGAGC TTAAAGTGCT GAAACGCGCA GAAGGCGATG GCGAAGGCTT CATCGTTATT
     8641 GATGACCTGG TGGATACCGG TGGTACTGCG GTTGCGATTC GTGAAATGTA TCCAAAAGCG
     8701 CACTTTGTCA CCATCTTCGC AAAACCGGCT GGTCGTCCGC TGGTTGATGA CTATGTTGTT
     8761 GATATCCCGC AAGATACCTG GATTGAACAG CCGTGGGATA TGGGCGTCGT ATTCGTCCCG
     8821 CCAATCTCCG GTCGCTAATC TTTTCAACGC CTGGCACTGC CGGGCGTTGT TCTTTTTAAC
     8881 TTCAGGCGGG TTACAATAGT TTCCAGTAAG TATTCTGGAG GCTGCATCCA TGACACAGGC
     8941 AAACCTGAGC GAAACCCTGT TCAAACCCCG CTTTAAACAT CCTGAAACCT CGACGCTAGT
     9001 CCGCCGCTTT AATCACGGCG CACAACCGCC TGTGCAGTCG GCCCTTGATG GTAAAACCAT
     9061 CCCTCACTGG TATCGCATGA TTAACCGTCT GATGTGGATC TGGCGCGGCA TTGACCCACG
     9121 CGAAATCCTC GACGTCCAGG CACGTATTGT GATGAGCGAT GCCGAACGTA CCGACGATGA
     9181 TTTATACGAT ACGGTGATTG GCTACCGTGG CGGCAACTGG ATTTATGAGT GGGCCCCGGA
     9241 TCTTTGTGAA GGAACCTTAC TTCTGTGGTG TGACATAATT GGACAAACTA CCTACAGAGA
     9301 TTTAAAGCTC TAAGGTAAAT ATAAAATTTT TAAGTGTATA ATGTGTTAAA CTACTGATTC
     9361 TAATTGTTTG TGTATTTTAG ATTCCAACCT ATGGAACTGA TGAATGGGAG CAGTGGTGGA
     9421 ATGCCTTTAA TGAGGAAAAC CTGTTTTGCT CAGAAGAAAT GCCATCTAGT GATGATGAGG
     9481 CTACTGCTGA CTCTCAACAT TCTACTCCTC CAAAAAAGAA GAGAAAGGTA GAAGACCCCA
     9541 AGGACTTTCC TTCAGAATTG CTAAGTTTTT TGAGTCATGC TGTGTTTAGT AATAGAACTC
     9601 TTGCTTGCTT TGCTATTTAC ACCACAAAGG AAAAAGCTGC ACTGCTATAC AAGAAAATTA
     9661 TGGAAAAATA TTCTGTAACC TTTATAAGTA GGCATAACAG TTATAATCAT AACATACTGT
     9721 TTTTTCTTAC TCCACACAGG CATAGAGTGT CTGCTATTAA TAACTATGCT CAAAAATTGT
     9781 GTACCTTTAG CTTTTTAATT TGTAAAGGGG TTAATAAGGA ATATTTGATG TATAGTGCCT
     9841 TGACTAGAGA TCATAATCAG ccataccaca tttgtagagG TTTTACTTGC TTTaaaaaac
     9901 ctcccacacc tccccctgaa cctgaaacat aaaatgaatg caattgttgt tgttaacttg
     9961 tttattgcag cttataatgg ttacaaataa agcaatagca tcacaaattt cacaaataaa
    10021 gcattttttt cactgcattc tagttgtggt ttgtccaaac tcatcaatgt atcttatcat
    10081 gtctgGATCA ACTGGATAAC TCAAGCTAAC CAAAATCATC CCAAACTTCC CACCCCATAC
    10141 CCTATTACCA CTGCCAATTA CCTGTGGTTT CATTTACTCT AAACCTGTGA TTCCTCTGAA
    10201 TTATTTTCAT TTTAAAGAAA TTGTATTTGT TAAATATGTA CTACAAACTT AGTAGTtgga
    10261 agggctaatt cactcccaaa gaagacaaga tatccttgat ctgtggatct accacacaca
    10321 aggctacttc cctgattagc agaactacac accagggcca ggggtcagat atccactgac
    10381 ctttggatgg tgctacaagc tagtaccagt tgagccagat aaggtagaag aggccaataa
    10441 aggagagaac accagcttgt tacaccctgt gagcctgcat gggatggatg acccggagag
    10501 agaagtgtta gagtggaggt ttgacagccg cctagcattt catcacgtgg cccgagagct
    10561 gcatccggag tacttcaaga actgctgata tcgagcttgc tacaagggac tttccgctgg
    10621 ggactttcca gggaggcgtg gcctgggcgg gactggggag tggcgagccc tcagatcctg
    10681 catataagca gctgcttttt gcctgtactg ggtctctctg gttagaccag atctgagcct
    10741 gggagctctc tggctaacta gggaacccac tgcttaagcc tcaataaagc ttgccttgag
    10801 tgcttcaagt agtgtgtgcc cgtctgttgt gtgactctgg taactagaga tccctcagac
    10861 ccttttagtc agtgtggaaa atctctagca GTGGCGCCCG AACAGGGACT TGAAAGCGAA
    10921 AGGGAAACCA GAGGAGCTCT cTCGACGCAG GACTCGGCTT GCTGAAGCGC GCACGGCAAG
    10981 AGGCGAGGGG CGGCGACTGG TGAGTACGCC AAAAATTTTG ACTAGCGGAG GCTAGAAGGA
    11041 GAGAGATGGG TGCGAGAGCG TCAGTATTAA GCGGGGGAGA ATTAGATCGc gATGGGAAAA
    11101 AATTCGGTTA AGGCCAGGGG GAAAGAAAAA ATATAAATTA AAACATATAG TATGGGCAAG
    11161 CAGGGAGCTA GAACGATTCG CAGTTAATCC TGGCCTGTTA GAAACATCAG AAGGCTGTAG
    11221 ACAAATACTG GGACAGCTAC AACCATCCCT TCAGACAGGA TCAGAAGAAC TTAGATCATT
    11281 ATATAATACA GTAGCAACCC TCTATTGTGT GCATCAAAGG ATAGAGATAA AAGACACCAA
    11341 GGAAGCTTTA GACAAGATAG AGGAAGAGCA AAACAAAAGT AAGACCACCG CACAGCAAGC
    11401 GGCCGGCCGC TGATCTTCAG ACCTGGAGGA GGAGATATGA GGGACAATTG GAGAAGTGAA
    11461 TTATATAAAT ATAAAGTAGT AAAAATTGAA CCATTAGGAG TAGCACCCAC CAAGGCAAAG
    11521 AGAAGAGTGG TGCAGAGAGA AAAAAGAGCA GTGGGAATAG GAGCTTTGTT CCTTGGGTTC
    11581 TTGGGAGCAG CAGGAAGCAC TATGGGCGCA GCGTCAATGA CGCTGACGGT ACAGGCCAGA
    11641 CAATTATTGT CTGGTATAGT GCAGCAGCAG AACAATTTGC TGAGGGCTAT TGAGGCGCAA
    11701 CAGCATCTGT TGCAACTCAC AGTCTGGGGC ATCAAGCAGC TCCAGGCAAG AATCCTGGCT
    11761 GTGGAAAGAT ACCTAAAGGA TCAACAGCTC CTGGGGATTT GGGGTTGCTC TGGAAAACTC
    11821 ATTTGCACCA CTGCTGTGCC TTGGAATGCT AGTTGGAGTA ATAAATCTCT GGAACAGATT
    11881 TGGAATCACA CGACCTGGAT GGAGTGGGAC AGAGAAATTA ACAATTACAC AAGCTTAATA
    11941 CACTCCTTAA TTGAAGAATC GCAAAACCAG CAAGAAAAGA ATGAACAAGA ATTATTGGAA
    12001 TTAGATAAAT GGGCAAGTTT GTGGAATTGG TTTAACATAA CAAATTGGCT GTGGTATATA
    12061 AAATTATTCA TAATGATAGT AGGAGGCTTG GTAGGTTTAA GAATAGTTTT TGCTGTACTT
    12121 TCTATAGTGA ATAGAGTTAG GCAGGGATAT TCACCATTAT CGTTTCAGAC CCACCTCCCA
    12181 ACCCCGAGGG GACCCGACAG GCCCGAAGGA ATAGAAGAAG AAGGTGGAGA GAGAGACAGA
    12241 GACAGATCCA TTCGATTAGT GAACGGATCT CGACGGTATc gccaaatggc agtattcatc
    12301 cacaatttta aaagaaaagg ggggattggg gggtacagtg caggggaaag aatagtagac
    12361 ataatagcaa cagacataca aactaaagaa ttacaaaaac aaa
//
