# Supplementary material for: De novo-designed minibinders expand the synthetic biology sensing repertoire
Source: bioRxiv. 2024 Aug 29:2024.01.12.575267. Originally published 2024 Jan 15. Preprint. [Version 2] doi: 10.1101/2024.01.12.575267 (PMC10827046; doi:10.1101/2024.01.12.575267)
Supplement: Supplement 3 [file media-3.zip › dna/pzyw214-lcb1-fibcon-3a.gb]

LOCUS       pZYW214_-_LCB1-Fibcon_( 2229 bp ds-DNA     circular     10-JAN-2022
DEFINITION  .
COMMENT     Sequence created by bulk assembly. Backbone 5' end ligation method:
            enzyme with enzyme BsmBI 3' end ligation method: enzyme with enzyme
            BsmBI Insert 5' end ligation method: enzyme with enzyme BsmBI 3'
            end ligation method: enzyme with enzyme BsmBI Backbone 5' end
            ligation method: enzyme with enzyme BsmBI 3' end ligation method:
            enzyme with enzyme BsmBI
FEATURES             Location/Qualifiers
     protein_bind    complement(701..704)
                     /label="BsmBI"
     misc_feature    714..773
                     /label="Signal Sequence"
     misc_feature    774..803
                     /label="Myc"
     misc_feature    804..833
                     /label="2xGGGGS linker"
     misc_feature    834..1001
                     /label="LCB1_v1.3"
     CDS             1002..1276
                     /label="Fibcon"
     protein_bind    1284..1287
                     /label="BsmBI"
     misc_feature    complement(1290..1398)
                     /label="CamR Terminator"
     CDS             complement(1399..2058)
                     /label="CamR"
     promoter        complement(2059..2163)
                     /label="CamR Promoter"
     rep_origin      complement(2164..698)
                     /label="ColE1"
ORIGIN
        1 aaggatcttc ttgagatcct ttttttctgc gcgtaatctg ctgcttgcaa acaaaaaaac
       61 caccgctacc agcggtggtt tgtttgccgg atcaagagct accaactctt tttccgaagg
      121 taactggctt cagcagagcg cagataccaa atactgttct tctagtgtag ccgtagttag
      181 gccaccactt caagaactct gtagcaccgc ctacatacct cgctctgcta atcctgttac
      241 cagtggctgc tgccagtggc gataagtcgt gtcttaccgg gttggactca agacgatagt
      301 taccggataa ggcgcagcgg tcgggctgaa cggggggttc gtgcacacag cccagcttgg
      361 agcgaacgac ctacaccgaa ctgagatacc tacagcgtga gctatgagaa agcgccacgc
      421 ttcccgaagg gagaaaggcg gacaggtatc cggtaagcgg cagggtcgga acaggagagc
      481 gcacgaggga gcttccaggg ggaaacgcct ggtatcttta tagtcctgtc gggtttcgcc
      541 acctctgact tgagcgtcga tttttgtgat gctcgtcagg ggggcggagc ctatggaaaa
      601 acgccagcaa cgcggccttt ttacggttcc tggccttttg ctggcctttt gctcacatgt
      661 tctttcctgc gttatcccct gattctgtgg ataaccgtag tcggTCTCaT ATGGCCTTGC
      721 CCGTTACGGC ACTTCTGCTC CCACTCGCAT TGCTGCTTCA CGCCGCCCGA CCAGAACAGA
      781 AACTCATAAG TGAAGAAGAc CTTGGGGGAG GCGGTTCCGG GGGAGGCGGT TCTGACAAGG
      841 AAAACATTCT CCAGAAAATA TACGAGATCA TGAAAACCCT CGAGCAACTG GGCCACGCAG
      901 AGGCTAGCAT GCAAGTGTCC GATCTGATCT ATGAATTCAT GAAGCAGGGG GACGAGAGAC
      961 TGTTGGAGGA AGCCGAGCGG TTACTTGAAG AGGTCGAAAG GAtgctggat gcgccgaccg
     1021 atctgcaggt aaccaacgtg accgatacca gcattaccgt gagctggacc ccgccgagcg
     1081 cgaccattac cggctatcgc attacctata ccccgagcaa cggcccgggc gaaccgaaag
     1141 aactgaccgt gccgccgagc agcaccagcg tgaccattac cggcctgacc ccgggcgtgg
     1201 aatatgtggt gagcgtgtat gcgctgaaag ataaccagga aagcccgccg ctggtgggca
     1261 cccagaccac cggcggTTCT tGAGACCaga ccaataaaaa acgcccggcg gcaaccgagc
     1321 gttctgaaca aatccagatg gagttctgag gtcattactg gatctatcaa caggagtcca
     1381 agcgagctcg atatcaaatt acgccccgcc ctgccactca tcgcagtact gttgtaattc
     1441 attaagcatt ctgccgacat ggaagccatc acaaacggca tgatgaacct gaatcgccag
     1501 cggcatcagc accttgtcgc cttgcgtata atatttgccc atggtgaaaa cgggggcgaa
     1561 gaagttgtcc atattggcca cgtttaaatc aaaactggtg aaactcaccc agggattggc
     1621 tgaaacgaaa aacatattct caataaaccc tttagggaaa taggccaggt tttcaccgta
     1681 acacgccaca tcttgcgaat atatgtgtag aaactgccgg aaatcgtcgt ggtattcact
     1741 ccagagcgat gaaaacgttt cagtttgctc atggaaaacg gtgtaacaag ggtgaacact
     1801 atcccatatc accagctcac cgtctttcat tgccatacga aattccggat gagcattcat
     1861 caggcgggca agaatgtgaa taaaggccgg ataaaacttg tgcttatttt tctttacggt
     1921 ctttaaaaag gccgtaatat ccagctgaac ggtctggtta taggtacatt gagcaactga
     1981 ctgaaatgcc tcaaaatgtt ctttacgatg ccattgggat atatcaacgg tggtatatcc
     2041 agtgattttt ttctccattt tagcttcctt agctcctgaa aatctcgata actcaaaaaa
     2101 tacgcccggt agtgatctta tttcattatg gtgaaagttg gaacctctta cgtgcccgat
     2161 caatcatgac caaaatccct taacgtgagt tttcgttcca ctgagcgtca gaccccgtag
     2221 aaaagatca
//
