# Supplementary material for: De novo-designed minibinders expand the synthetic biology sensing repertoire
Source: bioRxiv. 2024 Aug 29:2024.01.12.575267. Originally published 2024 Jan 15. Preprint. [Version 2] doi: 10.1101/2024.01.12.575267 (PMC10827046; doi:10.1101/2024.01.12.575267)
Supplement: Supplement 3 [file media-3.zip › dna/pZYW246 - LCB3-Notch361.gb]

LOCUS       pZYW246_-_LCB3-Notch36 11560 bp ds-DNA     circular     25-MAY-2022
DEFINITION  .
COMMENT     Sequence created by bulk assembly. Backbone 5' end ligation method:
            enzyme with enzyme AarI 3' end ligation method: enzyme with enzyme
            AarI Insert 5' end ligation method: enzyme with enzyme AarI 3' end
            ligation method: enzyme with enzyme AarI Backbone 5' end ligation
            method: enzyme with enzyme AarI 3' end ligation method: enzyme with
            enzyme AarI
FEATURES             Location/Qualifiers
     misc_feature          110..113
                           /label="BsaI"
                           /ApEinfo_revcolor="#b1ff67"
                           /ApEinfo_fwdcolor="#b1ff67"
     misc_feature          110..113
                           /label="BsaI"
                           /ApEinfo_revcolor="#b1ff67"
                           /ApEinfo_fwdcolor="#b1ff67"
     misc_feature          complement(110..113)
                           /label="BsaI"
                           /ApEinfo_revcolor="#b1ff67"
                           /ApEinfo_fwdcolor="#b1ff67"
     misc_feature          complement(110..113)
                           /label="BsaI"
                           /ApEinfo_revcolor="#b1ff67"
                           /ApEinfo_fwdcolor="#b1ff67"
     misc_feature          complement(1303..1306)
                           /label="BsaI"
                           /ApEinfo_revcolor="#b1ff67"
                           /ApEinfo_fwdcolor="#b1ff67"
     misc_feature          complement(1303..1306)
                           /label="BsaI"
                           /ApEinfo_revcolor="#b1ff67"
                           /ApEinfo_fwdcolor="#b1ff67"
     misc_feature          1307..1366
                           /label="Signal Sequence"
                           /ApEinfo_revcolor="#85dae9"
                           /ApEinfo_fwdcolor="#85dae9"
     misc_feature          1367..1396
                           /label="Myc"
                           /ApEinfo_revcolor="#9eafd2"
                           /ApEinfo_fwdcolor="#9eafd2"
     misc_feature          1397..1426
                           /label="2xGGGGS linker"
                           /ApEinfo_revcolor="#b7e6d7"
                           /ApEinfo_fwdcolor="#b7e6d7"
     misc_feature          1427..1618
                           /label="LCB3_v1.2"
                           /ApEinfo_revcolor="#ff9ccd"
                           /ApEinfo_fwdcolor="#ff9ccd"
     misc_feature          1621..1624
                           /label="BsaI"
                           /ApEinfo_revcolor="#b1ff67"
                           /ApEinfo_fwdcolor="#b1ff67"
     misc_feature          1621..1624
                           /label="BsaI"
                           /ApEinfo_revcolor="#b1ff67"
                           /ApEinfo_fwdcolor="#b1ff67"
     misc_feature          1625..1789
                           /label="hingeNotch361"
                           /ApEinfo_revcolor="#b7e6d7"
                           /ApEinfo_fwdcolor="#b7e6d7"
     misc_feature          1790..2422
                           /label="Notch Gal4VP64"
                           /ApEinfo_revcolor="#f58a5e"
                           /ApEinfo_fwdcolor="#f58a5e"
     misc_feature          2267..2416
                           /label="VP64"
                           /ApEinfo_revcolor="#d59687"
                           /ApEinfo_fwdcolor="#d59687"
     misc_feature          complement(2425..2428)
                           /label="BsaI"
                           /ApEinfo_revcolor="#b1ff67"
                           /ApEinfo_fwdcolor="#b1ff67"
     misc_feature          complement(2425..2428)
                           /label="BsaI"
                           /ApEinfo_revcolor="#b1ff67"
                           /ApEinfo_fwdcolor="#b1ff67"
     misc_feature          2438..2491
                           /label="T2A"
                           /ApEinfo_revcolor="#ff9ccd"
                           /ApEinfo_fwdcolor="#ff9ccd"
     misc_feature          2501..3208
                           /label="mCherry"
                           /ApEinfo_revcolor="#f58a5e"
                           /ApEinfo_fwdcolor="#f58a5e"
     misc_feature          3216..3219
                           /label="BsaI"
                           /ApEinfo_revcolor="#b1ff67"
                           /ApEinfo_fwdcolor="#b1ff67"
     misc_feature          3216..3219
                           /label="BsaI"
                           /ApEinfo_revcolor="#b1ff67"
                           /ApEinfo_fwdcolor="#b1ff67"
     misc_feature          3276..3867
                           /label="WPRE"
                           /ApEinfo_revcolor="#dc143c"
                           /ApEinfo_fwdcolor="#dc143c"
     promoter              complement(4233..4251)
                           /label="SP6 promoter"
                           /ApEinfo_revcolor="#85dae9"
                           /ApEinfo_fwdcolor="#85dae9"
     misc_feature          5039..5143
                           /label="AmpR Promoter"
                           /ApEinfo_revcolor="#d59687"
                           /ApEinfo_fwdcolor="#d59687"
     Antibiotic Resistance 5342..6000
                           /label="AmpR"
                           /ApEinfo_revcolor="#ffef86"
                           /ApEinfo_fwdcolor="#ffef86"
     rep_origin            6099..6781
                           /label="ColE1 origin"
                           /ApEinfo_revcolor="#9eafd2"
                           /ApEinfo_fwdcolor="#9eafd2"
     promoter              7022..7338
                           /label="SV40 promoter"
                           /ApEinfo_revcolor="#84b0dc"
                           /ApEinfo_fwdcolor="#84b0dc"
     promoter              7142..7338
                           /label="SV40 early promoter"
                           /ApEinfo_revcolor="#84b0dc"
                           /ApEinfo_fwdcolor="#84b0dc"
     polyA_signal          complement(9051..9242)
                           /label="SV40 late polyA"
                           /ApEinfo_revcolor="#d59687"
                           /ApEinfo_fwdcolor="#d59687"
     LTR                   9414..10047
                           /label="3' LTR"
                           /ApEinfo_revcolor="#f8d3a9"
                           /ApEinfo_fwdcolor="#f8d3a9"
     misc_feature          10094..10219
                           /label="HIV-1 Ψ"
                           /ApEinfo_revcolor="#f8d3a9"
                           /ApEinfo_fwdcolor="#f8d3a9"
     misc_feature          10094..10219
                           /label="HIV-1 Psi"
                           /ApEinfo_revcolor="#f8d3a9"
                           /ApEinfo_fwdcolor="#f8d3a9"
     misc_feature          10716..10949
                           /label="RRE"
                           /ApEinfo_revcolor="#f8d3a9"
                           /ApEinfo_fwdcolor="#f8d3a9"
     misc_feature          11437..56
                           /label="cPPT"
                           /ApEinfo_revcolor="#dc143c"
                           /ApEinfo_fwdcolor="#dc143c"
     misc_feature          11463..20
                           /label="cPPT/CTS"
                           /ApEinfo_revcolor="#f8d3a9"
                           /ApEinfo_fwdcolor="#f8d3a9"
ORIGIN
        1 ttacaaaaat tcaaaatttt cgggtttatt acagggacag cagagatcca gtttggATCG
       61 ATAAGCTTGA TATCGaattc tcacgcgTAT CGaattctca cgcgtctgaa acgcgtgagg
      121 ctccggtgcc cgtcagtggg cagagcgcac atcgcccaca gtccccgaga agttgggggg
      181 aggggtcggc aattgaaccg gtgcctagag aaggtggcgc ggggtaaact gggaaagtga
      241 tgtcgtgtac tggctccgcc tttttcccga gggtggggga gaaccgtata taagtgcagt
      301 agtcgccgtg aacgttcttt ttcgcaacgg gtttgccgcc agaacacagg taagtgccgt
      361 gtgtggttcc cgcgggcctg gcctctttac gggttatggc ccttgcgtgc cttgaattac
      421 ttccacctgg ctgcagtacg tgattcttga tcccgagctt cgggttggaa gtgggtggga
      481 gagttcgagg ccttgcgctt aaggagcccc ttcgcctcgt gcttgagttg aggcctggcc
      541 tgggcgctgg ggccgccgcg tgcgaatctg gtggcacctt cgcgcctgtc tcgctgcttt
      601 cgataagtct ctagccattt aaaatttttg atgacctgct gcgacgcttt ttttctggca
      661 agatagtctt gtaaatgcgg gccaagatct gcacactggt atttcggttt ttggggccgc
      721 gggcggcgac ggggcccgtg cgtcccagcg cacatgttcg gcgaggcggg gcctgcgagc
      781 gcggccaccg agaatcggac gggggtagtc tcaagctggc cggcctgctc tggtgcctgg
      841 cctcgcgccg ccgtgtatcg ccccgccctg ggcggcaagg ctggcccggt cggcaccagt
      901 tgcgtgagcg gaaagatggc cgcttcccgg ccctgctgca gggagctcaa aatggaggac
      961 gcggcgctcg ggagagcggg cgggtgagtc acccacacaa aggaaaaggg cctttccgtc
     1021 ctcagccgtc gcttcatgtg actccacgga gtaccgggcg ccgtccaggc acctcgatta
     1081 gttctcgagc ttttggagta cgtcgtcttt aggttggggg gaggggtttt atgcgatgga
     1141 gtttccccac actgagtggg tggagactga agttaggcca gcttggcact tgatgtaatt
     1201 ctccttggaa tttgcccttt ttgagtttgg atcttggttc attctcaagc ctcagacagt
     1261 ggttcaaagt ttttttcttc catttcaggt gtcgtgagcc actatgGCCT TGCCCGTTAC
     1321 GGCACTTCTG CTCCCACTCG CATTGCTGCT TCACGCCGCC CGACCAGAAC AGAAACTCAT
     1381 AAGTGAAGAA GAcCTTGGGG GAGGCGGTTC CGGGGGAGGC GGTTCTAACG ATGACGAGCT
     1441 CCATATGCAG ATGACCGATC TGGTGTACGA GGCACTACAC TTTGCTAAAG ACGAGGAAAT
     1501 CCAGAAGCAC GTCTTCCAGC TGTTCGAGAA GGCCACAAAG GCCTATAAAA ATAAAGACAG
     1561 GCAAAAACTG GAAAAGGTTG TGGAGGAACT GAAGGAATTG TTAGAGAGAC TTCTCAGCGG
     1621 TTCTaccacg acgccagcgc cgcgaccacc aacaccggcg cccaccatcg cgtcgcagcc
     1681 cctgtccctg cgcccagagg cgtgctttat gtacgtggca gccgcggcat ttgtacttct
     1741 gtttttcgtg gggtgcggtg tgcttctcag caagaggaaa cggaagcaca tgaagctgct
     1801 gagcagcatc gagcaggcct gtgacatctg ccggctgaag aaactgaagt gcagcaaaga
     1861 aaagcccaag tgcgccaagt gcctgaagaa caactgggag tgccggtaca gccccaagac
     1921 caagagaagc cccctgacca gagcccacct gaccgaggtg gaaagccggc tggaaagact
     1981 ggaacagctg tttctgctga tcttcccacg cgaggacctg gacatgatcc tgaagatgga
     2041 cagcctgcag gacatcaagg ccctgctgac cggcctgttc gtgcaggaca acgtgaacaa
     2101 ggacgccgtg accgacagac tggccagcgt ggaaaccgac atgcccctga ccctgcggca
     2161 gcacagaatc agcgccacca gcagcagcga ggaaagcagc aacaagggcc agcggcagct
     2221 gacagtgtct gctgctgcag gcggaagcgg aggctctggc ggatctgatg ccctggacga
     2281 cttcgacctg gatatgctgg gcagcgacgc cctggatgat tttgatctgg acatgctggg
     2341 atctgacgct ctggacgatt tcgatctcga catgttggga tcagatgcac tggatgactt
     2401 tgacctggac atgctcggat caggatccGG GAGTGGCGAA GGCAGGGGCT CCCTTTTGAC
     2461 GTGCGGGGAT GTTGAAGAGA ACCCTGGGCC CGGATCTGGA atggtgagca agggcgagga
     2521 ggataacatg gccatcatca aggagttcat gcgcttcaag gtgcacatgg agggctccgt
     2581 gaacggccac gagttcgaga tcgagggcga gggcgagggc cgcccctacg agggcaccca
     2641 gaccgccaag ctgaaggtga ccaagggtgg ccccctgccc ttcgcctggg acatcctgtc
     2701 ccctcagttc atgtacggct ccaaggccta cgtgaagcac cccgccgaca tccccgacta
     2761 cttgaagctg tccttccccg agggcttcaa gtgggagcgc gtgatgaact tcgaggacgg
     2821 cggcgtggtg accgtgaccc aggactcctc cctgcaggac ggcgagttca tctacaaggt
     2881 gaagctgcgc ggcaccaact tcccctccga cggccccgta atgcagaaga agaccatggg
     2941 ctgggaggcc tcctccgagc ggatgtaccc cgaggacggc gccctgaagg gcgagatcaa
     3001 gcagaggctg aagctgaagg acggcggcca ctacgacgct gaggtcaaga ccacctacaa
     3061 ggccaagaag cccgtgcagc tgcccggcgc ctacaacgtc aacatcaagt tggacatcac
     3121 ctcccacaac gaggactaca ccatcgtgga acagtacgaa cgcgccgagg gccgccactc
     3181 caccggcggc atggacgagc tgtacaagTA ATGGCGCTGa gcatgcaggc atgcaagctt
     3241 gtgcaggcat gcaagcttga tatcaagctt atcgataatc aacctctgga ttacaaaatt
     3301 tgtgaaagat tgactggtat tcttaactat gttgctcctt ttacgctatg tggatacgct
     3361 gctttaatgc ctttgtatca tgctattgct tcccgtatgg ctttcatttt ctcctccttg
     3421 tataaatcct ggttgctgtc tctttatgag gagttgtggc ccgttgtcag gcaacgtggc
     3481 gtggtgtgca ctgtgtttgc tgacgcaacc cccactggtt ggggcattgc caccacctgt
     3541 cagctccttt ccgggacttt cgctttcccc ctccctattg ccacggcgga actcatcgcc
     3601 gcctgccttg cccgctgctg gacaggggct cggctgttgg gcactgacaa ttccgtggtg
     3661 ttgtcgggga aatcatcgtc ctttccttgg ctgctcgcct gtgttgccac ctggattctg
     3721 cgcgggacgt ccttctgcta cgtcccttcg gccctcaatc cagcggacct tccttcccgc
     3781 ggcctgctgc cggctctgcg gcctcttccg cgtcttcgcc ttcgccctca gacgagtcgg
     3841 atctcccttt gggccgcctc cccgcatAAT TACCGTCGAC CTCGAGGGAA TTAATTCGAG
     3901 CTCGGTACCT TTAAGACCAA TGACTTACAA GGCAGCTGTA GATCTTAGCC ACTTTTTAAA
     3961 AGAAAAGGGG GGACTGGAAG GGCTAATTCA CTCCCAACGA AGACAAGATC TGCTTTTTGC
     4021 TTGTACTGGG TCTCTCTGGT TAGACCAGAT CTGAGCCTGG GAGCTCTCTG GCTAACTAGG
     4081 GAACCCACTG CTTAAGCCTC AATAAAGCTT GCCTTGAGTG CTTCAAGTAG TGTGTGCCCG
     4141 TCTGTTGTGT GACTCTGGTA ACTAGAGATC CCTCAGACCC TTTTAGTCAG TGTGGAAAAT
     4201 CTCTAGCAGC ATCTAGAATT AATTCCGTGT ATTCTATAGT GTCACCTAAA TCGTATGTGT
     4261 ATGATACATA AGGTTATGTA TTAATTGTAG CCGCGTTCTA ACGACAATAT GTACAAGCCT
     4321 AATTGTGTAG CATCTGGCTT ACTGAAGCAG ACCCTATCAT CTCTCTCGTA AACTGCCGTC
     4381 AGAGTCGGTT TGGTTGGACG AACCTTCTGA GTTTCTGGTA ACGCCGTCCC GCACCCGGAA
     4441 ATGGTCAGCG AACCAATCAG CAGGGTCATC GCTAGCCAGA TCCTCTACGC CGGACGCATC
     4501 GTGGCCGGCA TCACCGGCGC CACAGGTGCG GTTGCTGGCG CCTATATCGC CGACATCACC
     4561 GATGGGGAAG ATCGGGCTCG CCACTTCGGG CTCATGAGCG CTTGTTTCGG CGTGGGTATG
     4621 GTGGCAGGCC CCGTGGCCGG GGGACTGTTG GGCGCCATCT CCTTGCATGC ACCATTCCTT
     4681 GCGGCGGCGG TGCTCAACGG CCTCAACCTA CTACTGGGCT GCTTCCTAAT GCAGGAGTCG
     4741 CATAAGGGAG AGCGTCGAAT GGTGCACTCT CAGTACAATC TGCTCTGATG CCGCATAGTT
     4801 AAGCCAGCCC CGACACCCGC CAACACCCGC TGACGCGCCC TGACGGGCTT GTCTGCTCCC
     4861 GGCATCCGCT TACAGACAAG CTGTGACCGT CTCCGGGAGC TGCATGTGTC AGAGGTTTTC
     4921 ACCGTCATCA CCGAAACGCG CGAGACGAAA GGGCCTCGTG ATACGCCTAT TTTTATAGGT
     4981 TAATGTCATG ATAATAATGG TTTCTTAGAC GTCAGGTGGC ACTTTTCGGG GAAATGTGCG
     5041 CGGAACCCCT ATTTGTTTAT TTTTCTAAAT ACATTCAAAT ATGTATCCGC TCATGAGACA
     5101 ATAACCCTGA TAAATGCTTC AATAATATTG AAAAAGGAAG AGTATGAGTA TTCAACATTT
     5161 CCGTGTCGCC CTTATTCCCT TTTTTGCGGC ATTTTGCCTT CCTGTTTTTG CTCACCCAGA
     5221 AACGCTGGTG AAAGTAAAAG ATGCTGAAGA TCAGTTGGGT GCACGAGTGG GTTACATCGA
     5281 ACTGGATCTC AACAGCGGTA AGATCCTTGA GAGTTTTCGC CCCGAAGAAC GTTTTCCAAT
     5341 GATGAGCACT TTTAAAGTTC TGCTATGTGG CGCGGTATTA TCCCGTATTG ACGCCGGGCA
     5401 AGAGCAACTC GGTCGCCGCA TACACTATTC TCAGAATGAC TTGGTTGAGT ACTCACCAGT
     5461 CACAGAAAAG CATCTTACGG ATGGCATGAC AGTAAGAGAA TTATGCAGTG CTGCCATAAC
     5521 CATGAGTGAT AACACTGCGG CCAACTTACT TCTGACAACG ATCGGAGGAC CGAAGGAGCT
     5581 AACCGCTTTT TTGCACAACA TGGGGGATCA TGTAACTCGC CTTGATCGTT GGGAACCGGA
     5641 GCTGAATGAA GCCATACCAA ACGACGAGCG TGACACCACG ATGCCTGTAG CAATGGCAAC
     5701 AACGTTGCGC AAACTATTAA CTGGCGAACT ACTTACTCTA GCTTCCCGGC AACAATTAAT
     5761 AGACTGGATG GAGGCGGATA AAGTTGCAGG ACCACTTCTG CGCTCGGCCC TTCCGGCTGG
     5821 CTGGTTTATT GCTGATAAAT CTGGAGCCGG TGAGCGTGGG TCTCGCGGTA TCATTGCAGC
     5881 ACTGGGGCCA GATGGTAAGC CCTCCCGTAT CGTAGTTATC TACACGACGG GGAGTCAGGC
     5941 AACTATGGAT GAACGAAATA GACAGATCGC TGAGATAGGT GCCTCACTGA TTAAGCATTG
     6001 GTAACTGTCA GACCAAGTTT ACTCATATAT ACTTTAGATT GATTTAAAAC TTCATTTTTA
     6061 ATTTAAAAGG ATCTAGGTGA AGATCCTTTT TGATAATCTC ATGACCAAAA TCCCTTAACG
     6121 TGAGTTTTCG TTCCACTGAG CGTCAGACCC CGTAGAAAAG ATCAAAGGAT CTTCTTGAGA
     6181 TCCTTTTTTT CTGCGCGTAA TCTGCTGCTT GCAAACAAAA AAACCACCGC TACCAGCGGT
     6241 GGTTTGTTTG CCGGATCAAG AGCTACCAAC TCTTTTTCCG AAGGTAACTG GCTTCAGCAG
     6301 AGCGCAGATA CCAAATACTG TTCTTCTAGT GTAGCCGTAG TTAGGCCACC ACTTCAAGAA
     6361 CTCTGTAGCA CCGCCTACAT ACCTCGCTCT GCTAATCCTG TTACCAGTGG CTGCTGCCAG
     6421 TGGCGATAAG TCGTGTCTTA CCGGGTTGGA CTCAAGACGA TAGTTACCGG ATAAGGCGCA
     6481 GCGGTCGGGC TGAACGGGGG GTTCGTGCAC ACAGCCCAGC TTGGAGCGAA CGACCTACAC
     6541 CGAACTGAGA TACCTACAGC GTGAGCTATG AGAAAGCGCC ACGCTTCCCG AAGGGAGAAA
     6601 GGCGGACAGG TATCCGGTAA GCGGCAGGGT CGGAACAGGA GAGCGCACGA GGGAGCTTCC
     6661 AGGGGGAAAC GCCTGGTATC TTTATAGTCC TGTCGGGTTT CGCCACCTCT GACTTGAGCG
     6721 TCGATTTTTG TGATGCTCGT CAGGGGGGCG GAGCCTATGG AAAAACGCCA GCAACGCGGC
     6781 CTTTTTACGG TTCCTGGCCT TTTGCTGGCC TTTTGCTCAC ATGTTCTTTC CTGCGTTATC
     6841 CCCTGATTCT GTGGATAACC GTATTACCGC CTTTGAGTGA GCTGATACCG CTCGCCGCAG
     6901 CCGAACGACC GAGCGCAGCG AGTCAGTGAG CGAGGAAGCG GAAGAGCGCC CAATACGCAA
     6961 ACCGCCTCTC CCCGCGCGTT GGCCGATTCA TTAATGcagc tgtggaatgt gtgtcagtta
     7021 gggtgtggaa agtccccagg ctccccagca ggcagaagta tgcaaagcat gcatctcaat
     7081 tagtcagcaa ccaggtgtgg aaagtcccca ggctccccag caggcagaag tatgcaaagc
     7141 atgcatctca attagtcagc aaccatagtc ccgcccctaa ctccgcccat cccgccccta
     7201 actccgccca gttccgccca ttctccgccc catggctgac taattttttt tatttatgca
     7261 gaggccgagg ccgcctcggc ctctgagcta ttccagaagt agtgaggagg cttttttgga
     7321 ggcCTAGGCT TTTGCAAAAA GCTTGGACAC AAGACAGGCT TGCGAGATAT GTTTGAGAAT
     7381 ACCACTTTAT CCCGCGTCAG GGAGAGGCAG TGCGTAAAAA GACGCGGACT CATGTGAAAT
     7441 ACTGGTTTTT AGTGCGCCAG ATCTCTATAA TCTCGCGCAA CCTATTTTCC CCTCGAACAC
     7501 TTTTTAAGCC GTAGATAAAC AGGCTGGGAC ACTTCACATG AGCGAAAAAT ACATCGTCAC
     7561 CTGGGACATG TTGCAGATCC ATGCACGTAA ACTCGCAAGC CGACTGATGC CTTCTGAACA
     7621 ATGGAAAGGC ATTATTGCCG TAAGCCGTGG CGGTCTGTAC CGGGTGCGTT ACTGGCGCGT
     7681 GAACTGGGTA TTCGTCATGT CGATACCGTT TGTATTTCCA GCTACGATCA CGACAACCAG
     7741 CGCGAGCTTA AAGTGCTGAA ACGCGCAGAA GGCGATGGCG AAGGCTTCAT CGTTATTGAT
     7801 GACCTGGTGG ATACCGGTGG TACTGCGGTT GCGATTCGTG AAATGTATCC AAAAGCGCAC
     7861 TTTGTCACCA TCTTCGCAAA ACCGGCTGGT CGTCCGCTGG TTGATGACTA TGTTGTTGAT
     7921 ATCCCGCAAG ATACCTGGAT TGAACAGCCG TGGGATATGG GCGTCGTATT CGTCCCGCCA
     7981 ATCTCCGGTC GCTAATCTTT TCAACGCCTG GCACTGCCGG GCGTTGTTCT TTTTAACTTC
     8041 AGGCGGGTTA CAATAGTTTC CAGTAAGTAT TCTGGAGGCT GCATCCATGA CACAGGCAAA
     8101 CCTGAGCGAA ACCCTGTTCA AACCCCGCTT TAAACATCCT GAAACCTCGA CGCTAGTCCG
     8161 CCGCTTTAAT CACGGCGCAC AACCGCCTGT GCAGTCGGCC CTTGATGGTA AAACCATCCC
     8221 TCACTGGTAT CGCATGATTA ACCGTCTGAT GTGGATCTGG CGCGGCATTG ACCCACGCGA
     8281 AATCCTCGAC GTCCAGGCAC GTATTGTGAT GAGCGATGCC GAACGTACCG ACGATGATTT
     8341 ATACGATACG GTGATTGGCT ACCGTGGCGG CAACTGGATT TATGAGTGGG CCCCGGATCT
     8401 TTGTGAAGGA ACCTTACTTC TGTGGTGTGA CATAATTGGA CAAACTACCT ACAGAGATTT
     8461 AAAGCTCTAA GGTAAATATA AAATTTTTAA GTGTATAATG TGTTAAACTA CTGATTCTAA
     8521 TTGTTTGTGT ATTTTAGATT CCAACCTATG GAACTGATGA ATGGGAGCAG TGGTGGAATG
     8581 CCTTTAATGA GGAAAACCTG TTTTGCTCAG AAGAAATGCC ATCTAGTGAT GATGAGGCTA
     8641 CTGCTGACTC TCAACATTCT ACTCCTCCAA AAAAGAAGAG AAAGGTAGAA GACCCCAAGG
     8701 ACTTTCCTTC AGAATTGCTA AGTTTTTTGA GTCATGCTGT GTTTAGTAAT AGAACTCTTG
     8761 CTTGCTTTGC TATTTACACC ACAAAGGAAA AAGCTGCACT GCTATACAAG AAAATTATGG
     8821 AAAAATATTC TGTAACCTTT ATAAGTAGGC ATAACAGTTA TAATCATAAC ATACTGTTTT
     8881 TTCTTACTCC ACACAGGCAT AGAGTGTCTG CTATTAATAA CTATGCTCAA AAATTGTGTA
     8941 CCTTTAGCTT TTTAATTTGT AAAGGGGTTA ATAAGGAATA TTTGATGTAT AGTGCCTTGA
     9001 CTAGAGATCA TAATCAGcca taccacattt gtagagGTTT TACTTGCTTT aaaaaacctc
     9061 ccacacctcc ccctgaacct gaaacataaa atgaatgcaa ttgttgttgt taacttgttt
     9121 attgcagctt ataatggtta caaataaagc aatagcatca caaatttcac aaataaagca
     9181 tttttttcac tgcattctag ttgtggtttg tccaaactca tcaatgtatc ttatcatgtc
     9241 tgGATCAACT GGATAACTCA AGCTAACCAA AATCATCCCA AACTTCCCAC CCCATACCCT
     9301 ATTACCACTG CCAATTACCT GTGGTTTCAT TTACTCTAAA CCTGTGATTC CTCTGAATTA
     9361 TTTTCATTTT AAAGAAATTG TATTTGTTAA ATATGTACTA CAAACTTAGT AGTtggaagg
     9421 gctaattcac tcccaaagaa gacaagatat ccttgatctg tggatctacc acacacaagg
     9481 ctacttccct gattagcaga actacacacc agggccaggg gtcagatatc cactgacctt
     9541 tggatggtgc tacaagctag taccagttga gccagataag gtagaagagg ccaataaagg
     9601 agagaacacc agcttgttac accctgtgag cctgcatggg atggatgacc cggagagaga
     9661 agtgttagag tggaggtttg acagccgcct agcatttcat cacgtggccc gagagctgca
     9721 tccggagtac ttcaagaact gctgatatcg agcttgctac aagggacttt ccgctgggga
     9781 ctttccaggg aggcgtggcc tgggcgggac tggggagtgg cgagccctca gatcctgcat
     9841 ataagcagct gctttttgcc tgtactgggt ctctctggtt agaccagatc tgagcctggg
     9901 agctctctgg ctaactaggg aacccactgc ttaagcctca ataaagcttg ccttgagtgc
     9961 ttcaagtagt gtgtgcccgt ctgttgtgtg actctggtaa ctagagatcc ctcagaccct
    10021 tttagtcagt gtggaaaatc tctagcaGTG GCGCCCGAAC AGGGACTTGA AAGCGAAAGG
    10081 GAAACCAGAG GAGCTCTcTC GACGCAGGAC TCGGCTTGCT GAAGCGCGCA CGGCAAGAGG
    10141 CGAGGGGCGG CGACTGGTGA GTACGCCAAA AATTTTGACT AGCGGAGGCT AGAAGGAGAG
    10201 AGATGGGTGC GAGAGCGTCA GTATTAAGCG GGGGAGAATT AGATCGcgAT GGGAAAAAAT
    10261 TCGGTTAAGG CCAGGGGGAA AGAAAAAATA TAAATTAAAA CATATAGTAT GGGCAAGCAG
    10321 GGAGCTAGAA CGATTCGCAG TTAATCCTGG CCTGTTAGAA ACATCAGAAG GCTGTAGACA
    10381 AATACTGGGA CAGCTACAAC CATCCCTTCA GACAGGATCA GAAGAACTTA GATCATTATA
    10441 TAATACAGTA GCAACCCTCT ATTGTGTGCA TCAAAGGATA GAGATAAAAG ACACCAAGGA
    10501 AGCTTTAGAC AAGATAGAGG AAGAGCAAAA CAAAAGTAAG ACCACCGCAC AGCAAGCGGC
    10561 CGGCCGCTGA TCTTCAGACC TGGAGGAGGA GATATGAGGG ACAATTGGAG AAGTGAATTA
    10621 TATAAATATA AAGTAGTAAA AATTGAACCA TTAGGAGTAG CACCCACCAA GGCAAAGAGA
    10681 AGAGTGGTGC AGAGAGAAAA AAGAGCAGTG GGAATAGGAG CTTTGTTCCT TGGGTTCTTG
    10741 GGAGCAGCAG GAAGCACTAT GGGCGCAGCG TCAATGACGC TGACGGTACA GGCCAGACAA
    10801 TTATTGTCTG GTATAGTGCA GCAGCAGAAC AATTTGCTGA GGGCTATTGA GGCGCAACAG
    10861 CATCTGTTGC AACTCACAGT CTGGGGCATC AAGCAGCTCC AGGCAAGAAT CCTGGCTGTG
    10921 GAAAGATACC TAAAGGATCA ACAGCTCCTG GGGATTTGGG GTTGCTCTGG AAAACTCATT
    10981 TGCACCACTG CTGTGCCTTG GAATGCTAGT TGGAGTAATA AATCTCTGGA ACAGATTTGG
    11041 AATCACACGA CCTGGATGGA GTGGGACAGA GAAATTAACA ATTACACAAG CTTAATACAC
    11101 TCCTTAATTG AAGAATCGCA AAACCAGCAA GAAAAGAATG AACAAGAATT ATTGGAATTA
    11161 GATAAATGGG CAAGTTTGTG GAATTGGTTT AACATAACAA ATTGGCTGTG GTATATAAAA
    11221 TTATTCATAA TGATAGTAGG AGGCTTGGTA GGTTTAAGAA TAGTTTTTGC TGTACTTTCT
    11281 ATAGTGAATA GAGTTAGGCA GGGATATTCA CCATTATCGT TTCAGACCCA CCTCCCAACC
    11341 CCGAGGGGAC CCGACAGGCC CGAAGGAATA GAAGAAGAAG GTGGAGAGAG AGACAGAGAC
    11401 AGATCCATTC GATTAGTGAA CGGATCTCGA CGGTATcgcc aaatggcagt attcatccac
    11461 aattttaaaa gaaaaggggg gattgggggg tacagtgcag gggaaagaat agtagacata
    11521 atagcaacag acatacaaac taaagaatta caaaaacaaa
//
