# Supplementary material for: De novo-designed minibinders expand the synthetic biology sensing repertoire
Source: bioRxiv. 2024 Aug 29:2024.01.12.575267. Originally published 2024 Jan 15. Preprint. [Version 2] doi: 10.1101/2024.01.12.575267 (PMC10827046; doi:10.1101/2024.01.12.575267)
Supplement: Supplement 3 [file media-3.zip › dna/pmk1213-lsre-paqci-adapter.gb]

LOCUS       pMK1213_(LS/RE_PaqCI_Ad 2883 bp ds-DNA     circular     11-JAN-2022
DEFINITION  .
ACCESSION   <unknown id>
VERSION     <unknown id>
COMMENT     Imported using the Genbank importer. File name: pMK1213.gb
FEATURES             Location/Qualifiers
     misc_feature    241..304
                     /label="KanR"
                     /note="ApEinfo_revcolor: #008000 ApEinfo_graphicformat: arrow_data {{0 1 2 0 0 -1} {} 0} label: KanR"
     misc_feature    241..304
                     /label="KanR"
                     /note="ApEinfo_revcolor: #008000 ApEinfo_graphicformat: arrow_data {{0 1 2 0 0 -1} {} 0} label: KanR"
     misc_feature    305..331
                     /label="KanR Terminator"
                     /note="ApEinfo_revcolor: #93ff35 ApEinfo_graphicformat: arrow_data {{0 1 2 0 0 -1} {} 0} label: KanR Terminator"
     misc_feature    305..331
                     /label="KanR Terminator"
                     /note="ApEinfo_revcolor: #93FF35 ApEinfo_graphicformat: arrow_data {{0 1 2 0 0 -1} {} 0} label: KanR Terminator"
     misc_feature    complement(379..382)
                     /label="BsaI"
                     /note="ApEinfo_revcolor: #E72E00 ApEinfo_graphicformat: arrow_data {{0 1 2 0 0 -1} {} 0} label: BsaI"
     misc_feature    complement(379..382)
                     /label="BsaI"
                     /note="ApEinfo_revcolor: #e72e00 ApEinfo_graphicformat: arrow_data {{0 1 2 0 0 -1} {} 0} label: BsaI"
     misc_feature    complement(384..389)
                     /label="BsaI"
                     /note="ApEinfo_revcolor: #e72e00 ApEinfo_graphicformat: arrow_data {{0 1 2 0 0 -1} {} 0} label: BsaI"
     misc_feature    complement(384..389)
                     /label="BsaI"
                     /note="ApEinfo_revcolor: #E72E00 ApEinfo_graphicformat: arrow_data {{0 1 2 0 0 -1} {} 0} label: BsaI"
     misc_feature    390..519
                     /label="BBa_J72163 GlpT Promoter"
                     /note="ApEinfo_revcolor: #9EFF91 ApEinfo_graphicformat: arrow_data {{0 1 2 0 0 -1} {} 0} label: BBa_J72163 GlpT Promoter"
     misc_feature    390..519
                     /label="pglpT-jtk2821"
                     /note="ApEinfo_revcolor: #2BB232 ApEinfo_graphicformat: arrow_data {{0 1 2 0 0 -1} {} 0} label: pglpT-jtk2821"
     misc_feature    390..555
                     /label="E. coli GPDH Promoter"
                     /note="ApEinfo_revcolor: #9eff91 ApEinfo_graphicformat: arrow_data {{0 1 2 0 0 -1} {} 0} label: E. coli GPDH Promoter"
     misc_feature    520..555
                     /label="sfGFP Ribosome Binding Site"
                     /note="ApEinfo_revcolor: #9EFF91 ApEinfo_graphicformat: arrow_data {{0 1 2 0 0 -1} {} 0} label: sfGFP Ribosome Binding Site"
     misc_feature    538..549
                     /label="Elowitz RBS (BBa_B0034)"
                     /note="ApEinfo_revcolor: #34EB99 ApEinfo_graphicformat: arrow_data {{0 1 2 0 0 -1} {} 0} label: Elowitz RBS (BBa_B0034)"
     misc_feature    556..1272
                     /label="sfGFP"
                     /note="ApEinfo_revcolor: #34FF03 ApEinfo_graphicformat: arrow_data {{0 1 2 0 0 -1} {} 0} label: sfGFP"
     misc_feature    559..1269
                     /label="sfGFP"
                     /note="ApEinfo_revcolor: #ellow ApEinfo_fwdcolor: #ellow ApEinfo_graphicformat: arrow_data {{0 1 2 0 0 -1} {} 0} label: sfGFP"
     Binding Site    624..640
                     /label="Gal4p-Binding Site"
     Binding Site    complement(624..640)
                     /label="Gal4p-Binding Site"
     misc_feature    1273..1352
                     /label="Ec_rrfB + T7_TE (BBa_B0015)"
                     /note="ApEinfo_revcolor: #FFADAD ApEinfo_graphicformat: arrow_data {{0 1 2 0 0 -1} {} 0} label: Ec_rrfB + T7_TE (BBa_B0015)"
     misc_feature    1273..1352
                     /label="Ec_rrfBt1 (BBa_B0010, TrrnB1)"
                     /note="ApEinfo_revcolor: #FFADAD ApEinfo_graphicformat: arrow_data {{0 1 2 0 0 -1} {} 0} label: Ec_rrfBt1 (BBa_B0010, TrrnB1)"
     misc_feature    1273..1401
                     /label="BBa_B0015 Terminator"
                     /note="ApEinfo_revcolor: #9EFF91 ApEinfo_graphicformat: arrow_data {{0 1 2 0 0 -1} {} 0} label: BBa_B0015 Terminator"
     misc_feature    1361..1401
                     /label="Ec_rrfB + T7_TE (BBa_B0015)"
                     /note="ApEinfo_revcolor: #FFADAD ApEinfo_graphicformat: arrow_data {{0 1 2 0 0 -1} {} 0} label: Ec_rrfB + T7_TE (BBa_B0015)"
     misc_feature    1361..1401
                     /label="T7_TE (BBa_B0012) T71.3t"
                     /note="ApEinfo_revcolor: #FFADAD ApEinfo_graphicformat: arrow_data {{0 1 2 0 0 -1} {} 0} label: T7_TE (BBa_B0012) T71.3t"
     misc_feature    1402..1407
                     /label="BsaI"
                     /note="ApEinfo_revcolor: #e72e00 ApEinfo_graphicformat: arrow_data {{0 1 2 0 0 -1} {} 0} label: BsaI"
     misc_feature    1402..1407
                     /label="BsaI"
                     /note="ApEinfo_revcolor: #E72E00 ApEinfo_graphicformat: arrow_data {{0 1 2 0 0 -1} {} 0} label: BsaI"
     misc_feature    1409..1412
                     /label="BsaI"
                     /note="ApEinfo_revcolor: #e72e00 ApEinfo_graphicformat: arrow_data {{0 1 2 0 0 -1} {} 0} label: BsaI"
     misc_feature    1409..1412
                     /label="BsaI"
                     /note="ApEinfo_revcolor: #E72E00 ApEinfo_graphicformat: arrow_data {{0 1 2 0 0 -1} {} 0} label: BsaI"
     misc_feature    1460..2223
                     /label="ColE1"
                     /note="ApEinfo_revcolor: #7F7F7F ApEinfo_graphicformat: arrow_data {{0 1 2 0 0 -1} {} 0} label: ColE1"
     misc_feature    1460..2223
                     /label="ColE1"
                     /note="ApEinfo_revcolor: #7f7f7f ApEinfo_graphicformat: arrow_data {{0 1 2 0 0 -1} {} 0} label: ColE1"
     None            complement(1541..2223)
                     /label="Col E1 Origin"
     misc_feature    1898..1903
                     /label="MTK Kozak"
     misc_feature    1911..1916
                     /label="MTK Kozak"
     Binding Site    2069..2085
                     /label="Gal4p-Binding Site"
     Binding Site    complement(2069..2085)
                     /label="Gal4p-Binding Site"
     misc_feature    2224..2371
                     /label="KanR Promoter"
                     /note="ApEinfo_revcolor: #93FF35 ApEinfo_graphicformat: arrow_data {{0 1 2 0 0 -1} {} 0} label: KanR Promoter"
     misc_feature    2224..2371
                     /label="KanR Promoter"
                     /note="ApEinfo_revcolor: #93ff35 ApEinfo_graphicformat: arrow_data {{0 1 2 0 0 -1} {} 0} label: KanR Promoter"
     misc_feature    2372..240
                     /label="KanR"
                     /note="ApEinfo_revcolor: #008000 ApEinfo_graphicformat: arrow_data {{0 1 2 0 0 -1} {} 0} label: KanR"
     misc_feature    2372..240
                     /label="KanR"
                     /note="ApEinfo_revcolor: #008000 ApEinfo_graphicformat: arrow_data {{0 1 2 0 0 -1} {} 0} label: KanR"
ORIGIN
        1 tggctggcct gttgaacaag tctggaaaga aatgcataag cttttgccat tctcaccgga
       61 ttcagtcgtc actcatggtg atttctcact tgataacctt atttttgacg aggggaaatt
      121 aataggttgt attgatgttg gacgagtcgg aatcgcagac cgataccagg atcttgccat
      181 cctatggaac tgcctcggtg agttttctcc ttcattacag aaacggcttt ttcaaaaata
      241 tggtattgat aatcctgata tgaataaatt gcagtttcat ttgatgctcg atgagttttt
      301 ctaatcagaa ttggttaatt ggttgtaaca cgcggccgcc cctgaattcg catctagtct
      361 agacacctgc aaaactgaaa cgtgagaccg aaagtgaaac gtgatttcat gcgtcatttt
      421 gaacattttg taaatcttat ttaataatgt gtgcggcaat tcacatttaa tttatgaatg
      481 ttttcttaac atcgcggcaa ctcaagaaac ggcaggttcg gatcttagct actagagaaa
      541 gaggagaaat actagatgcg taaaggcgaa gagctgttca ctggtgtcgt ccctattctg
      601 gtggaactgg atggtgatgt caacggtcat aagttttccg tgcgtggcga gggtgaaggt
      661 gacgcaacta atggtaaact gacgctgaag ttcatctgta ctactggtaa actgccggtt
      721 ccttggccga ctctggtaac gacgctgact tatggtgttc agtgctttgc tcgttatccg
      781 gaccatatga agcagcatga cttcttcaag tccgccatgc cggaaggcta tgtgcaggaa
      841 cgcacgattt cctttaagga tgacggcacg tacaaaacgc gtgcggaagt gaaatttgaa
      901 ggcgataccc tggtaaaccg cattgagctg aaaggcattg actttaaaga ggacggcaat
      961 atcctgggcc ataagctgga atacaatttt aacagccaca atgtttacat caccgccgat
     1021 aaacaaaaaa atggcattaa agcgaatttt aaaattcgcc acaacgtgga ggatggcagc
     1081 gtgcagctgg ctgatcacta ccagcaaaac actccaatcg gtgatggtcc tgttctgctg
     1141 ccagacaatc actatctgag cacgcaaagc gttctgtcta aagatccgaa cgagaaacgc
     1201 gatcatatgg ttctgctgga gttcgtaacc gcagcgggca tcacgcatgg tatggatgaa
     1261 ctgtacaaat gaccaggcat caaataaaac gaaaggctca gtcgaaagac tgggcctttc
     1321 gttttatctg ttgtttgtcg gtgaacgctc tctactagag tcacactggc tcaccttcgg
     1381 gtgggccttt ctgcgtttat aggtctcagc tgagcatttt gcaggtgact agtctagtgc
     1441 actgcagtac agcggccgca cggttatcca cagaatcagg ggataacgca ggaaagaaca
     1501 tgtgagcaaa aggccagcaa aaggccagga accgtaaaaa ggccgcgttg ctggcgtttt
     1561 tccataggct ccgcccccct gacgagcatc acaaaaatcg acgctcaagt cagaggtggc
     1621 gaaacccgac aggactataa agataccagg cgtttccccc tggaagctcc ctcgtgcgct
     1681 ctcctgttcc gaccctgccg cttaccggat acctgtccgc ctttctccct tcgggaagcg
     1741 tggcgctttc tcatagctca cgctgtaggt atctcagttc ggtgtaggtc gttcgctcca
     1801 agctgggctg tgtgcacgaa ccccccgttc agcccgaccg ctgcgcctta tccggtaact
     1861 atcgtcttga gtccaacccg gtaagacacg acttatcgcc actggcagca gccactggta
     1921 acaggattag cagagcgagg tatgtaggcg gtgctacaga gttcttgaag tggtggccta
     1981 actacggcta cactagaaga acagtatttg gtatctgcgc tctgctgaag ccagttacct
     2041 tcggaaaaag agttggtagc tcttgatccg gcaaacaaac caccgctggt agcggtggtt
     2101 tttttgtttg caagcagcag attacgcgca gaaaaaaagg atctcaagaa gatcctttga
     2161 tcttttctac ggggtctgac gctcagtgga acgaaaactc acgttaaggg attttggtca
     2221 tgactgatcc ttcaactcag caaaagttcg atttattcaa caaagccacg ttgtgtctca
     2281 aaatctctga tgttacattg cacaagataa aaatatatca tcatgaacaa taaaactgtc
     2341 tgcttacata aacagtaata caaggggtgt tatgagccat attcaacggg aaacgtcttg
     2401 ctccaggccg cgattaaatt ccaacatgga tgctgattta tatgggtata aatgggctcg
     2461 cgataatgtc gggcaatcag gtgcgacaat ctatcgattg tatgggaagc ccgatgcgcc
     2521 agagttgttt ctgaaacatg gcaaaggtag cgttgccaat gatgttacag atgagatggt
     2581 cagactaaac tggctgacgg aatttatgcc tcttccgacc atcaagcatt ttatccgtac
     2641 tcctgatgat gcatggttac tcaccactgc gatccccggg aaaacagcat tccaggtatt
     2701 agaagaatat cctgattcag gtgaaaatat tgttgatgcg ctggcagtgt tcctgcgccg
     2761 gttgcattcg attcctgttt gtaattgtcc ttttaacagc gatcgcgtat ttcgcctcgc
     2821 tcaggcgcaa tcacgaatga ataacggttt ggttgatgcg agtgattttg atgacgagcg
     2881 taa
//
