# Supplementary material for: De novo-designed minibinders expand the synthetic biology sensing repertoire
Source: bioRxiv. 2024 Aug 29:2024.01.12.575267. Originally published 2024 Jan 15. Preprint. [Version 2] doi: 10.1101/2024.01.12.575267 (PMC10827046; doi:10.1101/2024.01.12.575267)
Supplement: Supplement 3 [file media-3.zip › dna/pAN1029 CD8alpha-4-1BBIC-CD3zeta-4xGS CAR 3b.gb]

LOCUS       pAN1029_-_CD8alpha-4-1B 2367 bp ds-DNA     circular     11-JAN-2024
DEFINITION  .
ACCESSION   <unknown id>
VERSION     <unknown id>
COMMENT     Imported using the Genbank importer. File name: pAN1029.gb
FEATURES             Location/Qualifiers
     None            43..725
                     /label="Col E1 Origin"
     misc_feature    complement(43..806)
                     /label="ColE1"
     Binding Site    181..197
                     /label="Gal4p-Binding Site"
     Binding Site    complement(181..197)
                     /label="Gal4p-Binding Site"
     misc_feature    811..816
                     /label="BsaI"
     misc_feature    818..821
                     /label="BsaI"
     misc_feature    822..1028
                     /label="CD8a Hinge + TMD"
     CDS             822..1522
                     /label="Translation 822-1522"
                     /translation="TTTPAPRPPTPAPTIASQPLSLRPEACRPAAGGAVHTRGLDFACDIYIWAPLAGTCGVLLLSLVITLYCSLKRGRKKLLYIFKQPFMRPVQTTQEEDGCSCRFPEEEEGGCELRVKFSRSADAPAYKQGQNQLYNELNLGRREEYDVLDKRRGRDPEMGGKPRRKNPQEGLYNELQKDKMAEAYSEIGMKGERRRGKGHDGLYQGLSTATKDTYDALHMQALPPRGSGSGSGS"
     misc_feature    900..902
                     /label="C->S"
     misc_feature    951..953
                     /label="C->S"
     misc_feature    1035..1160
                     /label="4-1BB co-stim"
     misc_feature    1161..1496
                     /label="CD3zeta"
     misc_feature    complement(1523..1526)
                     /label="BsaI"
     misc_feature    complement(1528..1533)
                     /label="BsaI"
     misc_feature    complement(1536..1644)
                     /label="CamR Terminator"
     misc_feature    complement(1645..2304)
                     /label="CamR"
     misc_feature    complement(2305..42)
                     /label="CamR Promoter"
ORIGIN
        1 ttcattatgg tgaaagttgg aacctcttac gtgcccgatc aatcatgacc aaaatccctt
       61 aacgtgagtt ttcgttccac tgagcgtcag accccgtaga aaagatcaaa ggatcttctt
      121 gagatccttt ttttctgcgc gtaatctgct gcttgcaaac aaaaaaacca ccgctaccag
      181 cggtggtttg tttgccggat caagagctac caactctttt tccgaaggta actggcttca
      241 gcagagcgca gataccaaat actgttcttc tagtgtagcc gtagttaggc caccacttca
      301 agaactctgt agcaccgcct acatacctcg ctctgctaat cctgttacca gtggctgctg
      361 ccagtggcga taagtcgtgt cttaccgggt tggactcaag acgatagtta ccggataagg
      421 cgcagcggtc gggctgaacg gggggttcgt gcacacagcc cagcttggag cgaacgacct
      481 acaccgaact gagataccta cagcgtgagc tatgagaaag cgccacgctt cccgaaggga
      541 gaaaggcgga caggtatccg gtaagcggca gggtcggaac aggagagcgc acgagggagc
      601 ttccaggggg aaacgcctgg tatctttata gtcctgtcgg gtttcgccac ctctgacttg
      661 agcgtcgatt tttgtgatgc tcgtcagggg ggcggagcct atggaaaaac gccagcaacg
      721 cggccttttt acggttcctg gccttttgct ggccttttgc tcacatgttc tttcctgcgt
      781 tatcccctga ttctgtggat aaccgtagtc ggtctcattc taccacgacg ccagcgccgc
      841 gaccaccaac accggcgccc accatcgcgt cgcagcccct gtccctgcgc ccagaggcgt
      901 gccggccagc ggcggggggc gcagtgcaca cgagggggct ggacttcgcc tgtgatatct
      961 acatctgggc gcccttggcc gggacttgtg gggtccttct cctgtcactg gttatcaccc
     1021 tttactgctc cctaaaacgg ggcagaaaga aactcctgta tatattcaaa caaccattta
     1081 tgaggccagt acaaactact caagaggaag atggctgtag ctgccgattt ccagaagaag
     1141 aagaaggagg atgtgaactg agagtgaagt tcagcaggag cgcagacgcc cccgcgtaca
     1201 agcagggcca gaaccagctc tataacgagc tcaatctagg acgaagagag gagtacgatg
     1261 ttttggacaa aagacgtggc cgggaccctg agatgggggg aaagccgaga aggaagaacc
     1321 ctcaggaagg cctgtacaat gaactgcaga aagataagat ggcggaggcc tacagtgaga
     1381 ttgggatgaa aggcgagcgc cggaggggca aggggcacga tggcctttac cagggactca
     1441 gtacagccac caaggacacc tacgacgccc ttcacatgca ggccctgcct cctcgcggaa
     1501 gcgggtccgg tagcggatct ggatcctgag accagaccaa taaaaaacgc ccggcggcaa
     1561 ccgagcgttc tgaacaaatc cagatggagt tctgaggtca ttactggatc tatcaacagg
     1621 agtccaagcg agctcgatat caaattacgc cccgccctgc cactcatcgc agtactgttg
     1681 taattcatta agcattctgc cgacatggaa gccatcacaa acggcatgat gaacctgaat
     1741 cgccagcggc atcagcacct tgtcgccttg cgtataatat ttgcccatgg tgaaaacggg
     1801 ggcgaagaag ttgtccatat tggccacgtt taaatcaaaa ctggtgaaac tcacccaggg
     1861 attggctgaa acgaaaaaca tattctcaat aaacccttta gggaaatagg ccaggttttc
     1921 accgtaacac gccacatctt gcgaatatat gtgtagaaac tgccggaaat cgtcgtggta
     1981 ttcactccag agcgatgaaa acgtttcagt ttgctcatgg aaaacggtgt aacaagggtg
     2041 aacactatcc catatcacca gctcaccgtc tttcattgcc atacgaaatt ccggatgagc
     2101 attcatcagg cgggcaagaa tgtgaataaa ggccggataa aacttgtgct tatttttctt
     2161 tacggtcttt aaaaaggccg taatatccag ctgaacggtc tggttatagg tacattgagc
     2221 aactgactga aatgcctcaa aatgttcttt acgatgccat tgggatatat caacggtggt
     2281 atatccagtg atttttttct ccattttagc ttccttagct cctgaaaatc tcgataactc
     2341 aaaaaatacg cccggtagtg atcttat
//
