# Supplementary material for: De novo-designed minibinders expand the synthetic biology sensing repertoire
Source: bioRxiv. 2024 Aug 29:2024.01.12.575267. Originally published 2024 Jan 15. Preprint. [Version 2] doi: 10.1101/2024.01.12.575267 (PMC10827046; doi:10.1101/2024.01.12.575267)
Supplement: Supplement 3 [file media-3.zip › dna/pzyw045-lcb3_v1-2-3a.gb]

LOCUS       pZYW045_-_LCB3_v1.2_(3a 1980 bp ds-DNA     circular     07-NOV-2022
DEFINITION  .
FEATURES             Location/Qualifiers
     CDS             467..790
                     /label="Translation 467-790"
                     /translation="MALPVTALLLPLALLLHAARPEQKLISEEDLGGGGSGGGGSNDDELHMQMTDLVYEALHFAKDEEIQKHVFQLFEKATKAYKNKDRQKLEKVVEELKELLERLLSGS*"
     misc_feature    470..529
                     /label="Signal Sequence"
     misc_feature    530..559
                     /label="Myc"
     misc_feature    560..589
                     /label="2xGGGGS linker"
     misc_feature    590..781
                     /label="LCB3_v1.2"
     misc_feature    complement(797..905)
                     /label="CamR Terminator"
     CDS             complement(906..1565)
                     /label="CamR"
     promoter        complement(1566..1670)
                     /label="CamR Promoter"
     rep_origin      complement(1671..454)
                     /label="ColE1"
ORIGIN
        1 ggctgctgcc agtggcgata agtcgtgtct taccgggttg gactcaagac gatagttacc
       61 ggataaggcg cagcggtcgg gctgaacggg gggttcgtgc acacagccca gcttggagcg
      121 aacgacctac accgaactga gatacctaca gcgtgagcta tgagaaagcg ccacgcttcc
      181 cgaagggaga aaggcggaca ggtatccggt aagcggcagg gtcggaacag gagagcgcac
      241 gagggagctt ccagggggaa acgcctggta tctttatagt cctgtcgggt ttcgccacct
      301 ctgacttgag cgtcgatttt tgtgatgctc gtcagggggg cggagcctat ggaaaaacgc
      361 cagcaacgcg gcctttttac ggttcctggc cttttgctgg ccttttgctc acatgttctt
      421 tcctgcgtta tcccctgatt ctgtggataa ccgtagtcgg TCTCATATGG CCTTGCCCGT
      481 TACGGCACTT CTGCTCCCAC TCGCATTGCT GCTTCACGCC GCCCGACCAG AACAGAAACT
      541 CATAAGTGAA GAAGAcCTTG GGGGAGGCGG TTCCGGGGGA GGCGGTTCTA ACGATGACGA
      601 GCTCCATATG CAGATGACCG ATCTGGTGTA CGAGGCACTA CACTTTGCTA AAGACGAGGA
      661 AATCCAGAAG CACGTCTTCC AGCTGTTCGA GAAGGCCACA AAGGCCTATA AAAATAAAGA
      721 CAGGCAAAAA CTGGAAAAGG TTGTGGAGGA ACTGAAGGAA TTGTTAGAGA GACTTCTCAG
      781 CGGTTCTTGA GACCagacca ataaaaaacg cccggcggca accgagcgtt ctgaacaaat
      841 ccagatggag ttctgaggtc attactggat ctatcaacag gagtccaagc gagctcgata
      901 tcaaattacg ccccgccctg ccactcatcg cagtactgtt gtaattcatt aagcattctg
      961 ccgacatgga agccatcaca aacggcatga tgaacctgaa tcgccagcgg catcagcacc
     1021 ttgtcgcctt gcgtataata tttgcccatg gtgaaaacgg gggcgaagaa gttgtccata
     1081 ttggccacgt ttaaatcaaa actggtgaaa ctcacccagg gattggctga aacgaaaaac
     1141 atattctcaa taaacccttt agggaaatag gccaggtttt caccgtaaca cgccacatct
     1201 tgcgaatata tgtgtagaaa ctgccggaaa tcgtcgtggt attcactcca gagcgatgaa
     1261 aacgtttcag tttgctcatg gaaaacggtg taacaagggt gaacactatc ccatatcacc
     1321 agctcaccgt ctttcattgc catacgaaat tccggatgag cattcatcag gcgggcaaga
     1381 atgtgaataa aggccggata aaacttgtgc ttatttttct ttacggtctt taaaaaggcc
     1441 gtaatatcca gctgaacggt ctggttatag gtacattgag caactgactg aaatgcctca
     1501 aaatgttctt tacgatgcca ttgggatata tcaacggtgg tatatccagt gatttttttc
     1561 tccattttag cttccttagc tcctgaaaat ctcgataact caaaaaatac gcccggtagt
     1621 gatcttattt cattatggtg aaagttggaa cctcttacgt gcccgatcaa tcatgaccaa
     1681 aatcccttaa cgtgagtttt cgttccactg agcgtcagac cccgtagaaa agatcaaagg
     1741 atcttcttga gatccttttt ttctgcgcgt aatctgctgc ttgcaaacaa aaaaaccacc
     1801 gctaccagcg gtggtttgtt tgccggatca agagctacca actctttttc cgaaggtaac
     1861 tggcttcagc agagcgcaga taccaaatac tgttcttcta gtgtagccgt agttaggcca
     1921 ccacttcaag aactctgtag caccgcctac atacctcgct ctgctaatcc tgttaccagt
//
