# Supplementary material for: De novo-designed minibinders expand the synthetic biology sensing repertoire
Source: bioRxiv. 2024 Aug 29:2024.01.12.575267. Originally published 2024 Jan 15. Preprint. [Version 2] doi: 10.1101/2024.01.12.575267 (PMC10827046; doi:10.1101/2024.01.12.575267)
Supplement: Supplement 3 [file media-3.zip › dna/pmk1131-tul1r2-paqci.gb]

LOCUS       pMK1131_-_TUL1R2_PaqCI  2873 bp ds-DNA     circular     08-NOV-2023
DEFINITION  .
ACCESSION   <unknown id>
VERSION     <unknown id>
COMMENT     Imported using the Genbank importer. File name: pMK1131.gb
FEATURES             Location/Qualifiers
     misc_feature    371..450
                     /label="Ec_rrfBt1 (BBa_B0010, TrrnB1)"
                     /note="ApEinfo_revcolor: #FFADAD ApEinfo_graphicformat: arrow_data {{0 1 2 0 0 -1} {} 0} label: Ec_rrfBt1 (BBa_B0010, TrrnB1)"
     misc_feature    371..450
                     /label="Ec_rrfB + T7_TE (BBa_B0015)"
                     /note="ApEinfo_revcolor: #FFADAD ApEinfo_graphicformat: arrow_data {{0 1 2 0 0 -1} {} 0} label: Ec_rrfB + T7_TE (BBa_B0015)"
     misc_feature    371..499
                     /label="BBa_B0015 Terminator"
                     /note="ApEinfo_revcolor: #9EFF91 ApEinfo_graphicformat: arrow_data {{0 1 2 0 0 -1} {} 0} label: BBa_B0015 Terminator"
     misc_feature    459..499
                     /label="Ec_rrfB + T7_TE (BBa_B0015)"
                     /note="ApEinfo_revcolor: #FFADAD ApEinfo_graphicformat: arrow_data {{0 1 2 0 0 -1} {} 0} label: Ec_rrfB + T7_TE (BBa_B0015)"
     misc_feature    459..499
                     /label="T7_TE (BBa_B0012) T71.3t"
                     /note="ApEinfo_revcolor: #FFADAD ApEinfo_graphicformat: arrow_data {{0 1 2 0 0 -1} {} 0} label: T7_TE (BBa_B0012) T71.3t"
     misc_feature    500..505
                     /label="BsaI"
                     /note="ApEinfo_revcolor: #e72e00 ApEinfo_graphicformat: arrow_data {{0 1 2 0 0 -1} {} 0} label: BsaI"
     misc_feature    500..505
                     /label="BsaI"
                     /note="ApEinfo_revcolor: #E72E00 ApEinfo_graphicformat: arrow_data {{0 1 2 0 0 -1} {} 0} label: BsaI"
     misc_feature    507..510
                     /label="BsaI"
                     /note="ApEinfo_revcolor: #E72E00 ApEinfo_graphicformat: arrow_data {{0 1 2 0 0 -1} {} 0} label: BsaI"
     misc_feature    507..510
                     /label="BsaI"
                     /note="ApEinfo_revcolor: #e72e00 ApEinfo_graphicformat: arrow_data {{0 1 2 0 0 -1} {} 0} label: BsaI"
     misc_feature    553..1316
                     /label="ColE1"
                     /note="ApEinfo_revcolor: #7f7f7f ApEinfo_graphicformat: arrow_data {{0 1 2 0 0 -1} {} 0} label: ColE1"
     misc_feature    553..1316
                     /label="ColE1"
                     /note="ApEinfo_revcolor: #7F7F7F ApEinfo_graphicformat: arrow_data {{0 1 2 0 0 -1} {} 0} label: ColE1"
     None            complement(634..1316)
                     /label="Col E1 Origin"
     misc_feature    991..996
                     /label="MTK Kozak"
     misc_feature    1004..1009
                     /label="MTK Kozak"
     Binding Site    1162..1178
                     /label="Gal4p-Binding Site"
     Binding Site    complement(1162..1178)
                     /label="Gal4p-Binding Site"
     misc_feature    1317..1464
                     /label="KanR Promoter"
                     /note="ApEinfo_revcolor: #93ff35 ApEinfo_graphicformat: arrow_data {{0 1 2 0 0 -1} {} 0} label: KanR Promoter"
     misc_feature    1317..1464
                     /label="KanR Promoter"
                     /note="ApEinfo_revcolor: #93FF35 ApEinfo_graphicformat: arrow_data {{0 1 2 0 0 -1} {} 0} label: KanR Promoter"
     misc_feature    1465..2280
                     /label="KanR"
                     /note="ApEinfo_revcolor: #008000 ApEinfo_graphicformat: arrow_data {{0 1 2 0 0 -1} {} 0} label: KanR"
     misc_feature    1465..2280
                     /label="KanR"
                     /note="ApEinfo_revcolor: #008000 ApEinfo_graphicformat: arrow_data {{0 1 2 0 0 -1} {} 0} label: KanR"
     misc_feature    2281..2307
                     /label="KanR Terminator"
                     /note="ApEinfo_revcolor: #93ff35 ApEinfo_graphicformat: arrow_data {{0 1 2 0 0 -1} {} 0} label: KanR Terminator"
     misc_feature    2281..2307
                     /label="KanR Terminator"
                     /note="ApEinfo_revcolor: #93FF35 ApEinfo_graphicformat: arrow_data {{0 1 2 0 0 -1} {} 0} label: KanR Terminator"
     misc_feature    complement(2350..2353)
                     /label="BsaI"
                     /note="ApEinfo_revcolor: #e72e00 ApEinfo_graphicformat: arrow_data {{0 1 2 0 0 -1} {} 0} label: BsaI"
     misc_feature    complement(2350..2353)
                     /label="BsaI"
                     /note="ApEinfo_revcolor: #E72E00 ApEinfo_graphicformat: arrow_data {{0 1 2 0 0 -1} {} 0} label: BsaI"
     misc_feature    complement(2355..2360)
                     /label="BsaI"
                     /note="ApEinfo_revcolor: #E72E00 ApEinfo_graphicformat: arrow_data {{0 1 2 0 0 -1} {} 0} label: BsaI"
     misc_feature    complement(2355..2360)
                     /label="BsaI"
                     /note="ApEinfo_revcolor: #e72e00 ApEinfo_graphicformat: arrow_data {{0 1 2 0 0 -1} {} 0} label: BsaI"
     misc_feature    2361..2490
                     /label="BBa_J72163 GlpT Promoter"
                     /note="ApEinfo_revcolor: #9EFF91 ApEinfo_graphicformat: arrow_data {{0 1 2 0 0 -1} {} 0} label: BBa_J72163 GlpT Promoter"
     misc_feature    2361..2490
                     /label="pglpT-jtk2821"
                     /note="ApEinfo_revcolor: #2BB232 ApEinfo_graphicformat: arrow_data {{0 1 2 0 0 -1} {} 0} label: pglpT-jtk2821"
     misc_feature    2361..2526
                     /label="E. coli GPDH Promoter"
                     /note="ApEinfo_revcolor: #9eff91 ApEinfo_graphicformat: arrow_data {{0 1 2 0 0 -1} {} 0} label: E. coli GPDH Promoter"
     misc_feature    2491..2526
                     /label="sfGFP Ribosome Binding Site"
                     /note="ApEinfo_revcolor: #9EFF91 ApEinfo_graphicformat: arrow_data {{0 1 2 0 0 -1} {} 0} label: sfGFP Ribosome Binding Site"
     misc_feature    2509..2520
                     /label="Elowitz RBS (BBa_B0034)"
                     /note="ApEinfo_revcolor: #34EB99 ApEinfo_graphicformat: arrow_data {{0 1 2 0 0 -1} {} 0} label: Elowitz RBS (BBa_B0034)"
     misc_feature    2527..370
                     /label="sfGFP"
                     /note="ApEinfo_revcolor: #34FF03 ApEinfo_graphicformat: arrow_data {{0 1 2 0 0 -1} {} 0} label: sfGFP"
     misc_feature    2530..367
                     /label="sfGFP"
                     /note="ApEinfo_revcolor: #ellow ApEinfo_fwdcolor: #ellow ApEinfo_graphicformat: arrow_data {{0 1 2 0 0 -1} {} 0} label: sfGFP"
     Binding Site    2595..2611
                     /label="Gal4p-Binding Site"
     Binding Site    complement(2595..2611)
                     /label="Gal4p-Binding Site"
ORIGIN
        1 cgataccctg gtaaaccgca ttgagctgaa aggcattgac tttaaagagg acggcaatat
       61 cctgggccat aagctggaat acaattttaa cagccacaat gtttacatca ccgccgataa
      121 acaaaaaaat ggcattaaag cgaattttaa aattcgccac aacgtggagg atggcagcgt
      181 gcagctggct gatcactacc agcaaaacac tccaatcggt gatggtcctg ttctgctgcc
      241 agacaatcac tatctgagca cgcaaagcgt tctgtctaaa gatccgaacg agaaacgcga
      301 tcatatggtt ctgctggagt tcgtaaccgc agcgggcatc acgcatggta tggatgaact
      361 gtacaaatga ccaggcatca aataaaacga aaggctcagt cgaaagactg ggcctttcgt
      421 tttatctgtt gtttgtcggt gaacgctctc tactagagtc acactggctc accttcgggt
      481 gggcctttct gcgtttatag gtctcagctg gatgttttgc aggtgactag tgcactgcag
      541 tacagcggcc gcacggttat ccacagaatc aggggataac gcaggaaaga acatgtgagc
      601 aaaaggccag caaaaggcca ggaaccgtaa aaaggccgcg ttgctggcgt ttttccatag
      661 gctccgcccc cctgacgagc atcacaaaaa tcgacgctca agtcagaggt ggcgaaaccc
      721 gacaggacta taaagatacc aggcgtttcc ccctggaagc tccctcgtgc gctctcctgt
      781 tccgaccctg ccgcttaccg gatacctgtc cgcctttctc ccttcgggaa gcgtggcgct
      841 ttctcatagc tcacgctgta ggtatctcag ttcggtgtag gtcgttcgct ccaagctggg
      901 ctgtgtgcac gaaccccccg ttcagcccga ccgctgcgcc ttatccggta actatcgtct
      961 tgagtccaac ccggtaagac acgacttatc gccactggca gcagccactg gtaacaggat
     1021 tagcagagcg aggtatgtag gcggtgctac agagttcttg aagtggtggc ctaactacgg
     1081 ctacactaga agaacagtat ttggtatctg cgctctgctg aagccagtta ccttcggaaa
     1141 aagagttggt agctcttgat ccggcaaaca aaccaccgct ggtagcggtg gtttttttgt
     1201 ttgcaagcag cagattacgc gcagaaaaaa aggatctcaa gaagatcctt tgatcttttc
     1261 tacggggtct gacgctcagt ggaacgaaaa ctcacgttaa gggattttgg tcatgactga
     1321 tccttcaact cagcaaaagt tcgatttatt caacaaagcc acgttgtgtc tcaaaatctc
     1381 tgatgttaca ttgcacaaga taaaaatata tcatcatgaa caataaaact gtctgcttac
     1441 ataaacagta atacaagggg tgttatgagc catattcaac gggaaacgtc ttgctccagg
     1501 ccgcgattaa attccaacat ggatgctgat ttatatgggt ataaatgggc tcgcgataat
     1561 gtcgggcaat caggtgcgac aatctatcga ttgtatggga agcccgatgc gccagagttg
     1621 tttctgaaac atggcaaagg tagcgttgcc aatgatgtta cagatgagat ggtcagacta
     1681 aactggctga cggaatttat gcctcttccg accatcaagc attttatccg tactcctgat
     1741 gatgcatggt tactcaccac tgcgatcccc gggaaaacag cattccaggt attagaagaa
     1801 tatcctgatt caggtgaaaa tattgttgat gcgctggcag tgttcctgcg ccggttgcat
     1861 tcgattcctg tttgtaattg tccttttaac agcgatcgcg tatttcgcct cgctcaggcg
     1921 caatcacgaa tgaataacgg tttggttgat gcgagtgatt ttgatgacga gcgtaatggc
     1981 tggcctgttg aacaagtctg gaaagaaatg cataagcttt tgccattctc accggattca
     2041 gtcgtcactc atggtgattt ctcacttgat aaccttattt ttgacgaggg gaaattaata
     2101 ggttgtattg atgttggacg agtcggaatc gcagaccgat accaggatct tgccatccta
     2161 tggaactgcc tcggtgagtt ttctccttca ttacagaaac ggctttttca aaaatatggt
     2221 attgataatc ctgatatgaa taaattgcag tttcatttga tgctcgatga gtttttctaa
     2281 tcagaattgg ttaattggtt gtaacacgcg gccgcccctg aattcgcatc tagacacctg
     2341 caaaaccaaa acgtgagacc gaaagtgaaa cgtgatttca tgcgtcattt tgaacatttt
     2401 gtaaatctta tttaataatg tgtgcggcaa ttcacattta atttatgaat gttttcttaa
     2461 catcgcggca actcaagaaa cggcaggttc ggatcttagc tactagagaa agaggagaaa
     2521 tactagatgc gtaaaggcga agagctgttc actggtgtcg tccctattct ggtggaactg
     2581 gatggtgatg tcaacggtca taagttttcc gtgcgtggcg agggtgaagg tgacgcaact
     2641 aatggtaaac tgacgctgaa gttcatctgt actactggta aactgccggt tccttggccg
     2701 actctggtaa cgacgctgac ttatggtgtt cagtgctttg ctcgttatcc ggaccatatg
     2761 aagcagcatg acttcttcaa gtccgccatg ccggaaggct atgtgcagga acgcacgatt
     2821 tcctttaagg atgacggcac gtacaaaacg cgtgcggaag tgaaatttga agg
//
