# Supplementary material for: De novo-designed minibinders expand the synthetic biology sensing repertoire
Source: bioRxiv. 2024 Aug 29:2024.01.12.575267. Originally published 2024 Jan 15. Preprint. [Version 2] doi: 10.1101/2024.01.12.575267 (PMC10827046; doi:10.1101/2024.01.12.575267)
Supplement: Supplement 3 [file media-3.zip › dna/pzyw212-lcb1-2xg4s-3a.gb]

LOCUS       pZYW212_-_LCB1-2xG4S_(3 1980 bp ds-DNA     circular     10-JAN-2022
DEFINITION  .
COMMENT     Sequence created by bulk assembly. Backbone 5' end ligation method:
            enzyme with enzyme BsmBI 3' end ligation method: enzyme with enzyme
            BsmBI Insert 5' end ligation method: enzyme with enzyme BsmBI 3'
            end ligation method: enzyme with enzyme BsmBI Backbone 5' end
            ligation method: enzyme with enzyme BsmBI 3' end ligation method:
            enzyme with enzyme BsmBI
FEATURES             Location/Qualifiers
     protein_bind    complement(701..704)
                     /label="BsmBI"
     misc_feature    714..773
                     /label="Signal Sequence"
     misc_feature    774..803
                     /label="Myc"
     misc_feature    804..833
                     /label="2xGGGGS linker"
     misc_feature    834..1001
                     /label="LCB1_v1.3"
     misc_feature    1002..1027
                     /label="2xGGGGS linker"
     protein_bind    1035..1038
                     /label="BsmBI"
     misc_feature    complement(1041..1149)
                     /label="CamR Terminator"
     CDS             complement(1150..1809)
                     /label="CamR"
     promoter        complement(1810..1914)
                     /label="CamR Promoter"
     rep_origin      complement(1915..698)
                     /label="ColE1"
ORIGIN
        1 aaggatcttc ttgagatcct ttttttctgc gcgtaatctg ctgcttgcaa acaaaaaaac
       61 caccgctacc agcggtggtt tgtttgccgg atcaagagct accaactctt tttccgaagg
      121 taactggctt cagcagagcg cagataccaa atactgttct tctagtgtag ccgtagttag
      181 gccaccactt caagaactct gtagcaccgc ctacatacct cgctctgcta atcctgttac
      241 cagtggctgc tgccagtggc gataagtcgt gtcttaccgg gttggactca agacgatagt
      301 taccggataa ggcgcagcgg tcgggctgaa cggggggttc gtgcacacag cccagcttgg
      361 agcgaacgac ctacaccgaa ctgagatacc tacagcgtga gctatgagaa agcgccacgc
      421 ttcccgaagg gagaaaggcg gacaggtatc cggtaagcgg cagggtcgga acaggagagc
      481 gcacgaggga gcttccaggg ggaaacgcct ggtatcttta tagtcctgtc gggtttcgcc
      541 acctctgact tgagcgtcga tttttgtgat gctcgtcagg ggggcggagc ctatggaaaa
      601 acgccagcaa cgcggccttt ttacggttcc tggccttttg ctggcctttt gctcacatgt
      661 tctttcctgc gttatcccct gattctgtgg ataaccgtag tcggTCTCaT ATGGCCTTGC
      721 CCGTTACGGC ACTTCTGCTC CCACTCGCAT TGCTGCTTCA CGCCGCCCGA CCAGAACAGA
      781 AACTCATAAG TGAAGAAGAc CTTGGGGGAG GCGGTTCCGG GGGAGGCGGT TCTGACAAGG
      841 AAAACATTCT CCAGAAAATA TACGAGATCA TGAAAACCCT CGAGCAACTG GGCCACGCAG
      901 AGGCTAGCAT GCAAGTGTCC GATCTGATCT ATGAATTCAT GAAGCAGGGG GACGAGAGAC
      961 TGTTGGAGGA AGCCGAGCGG TTACTTGAAG AGGTCGAAAG GGGAGGGGGT GGCTCCGGCG
     1021 GAGGGGGTTC TtGAGACCag accaataaaa aacgcccggc ggcaaccgag cgttctgaac
     1081 aaatccagat ggagttctga ggtcattact ggatctatca acaggagtcc aagcgagctc
     1141 gatatcaaat tacgccccgc cctgccactc atcgcagtac tgttgtaatt cattaagcat
     1201 tctgccgaca tggaagccat cacaaacggc atgatgaacc tgaatcgcca gcggcatcag
     1261 caccttgtcg ccttgcgtat aatatttgcc catggtgaaa acgggggcga agaagttgtc
     1321 catattggcc acgtttaaat caaaactggt gaaactcacc cagggattgg ctgaaacgaa
     1381 aaacatattc tcaataaacc ctttagggaa ataggccagg ttttcaccgt aacacgccac
     1441 atcttgcgaa tatatgtgta gaaactgccg gaaatcgtcg tggtattcac tccagagcga
     1501 tgaaaacgtt tcagtttgct catggaaaac ggtgtaacaa gggtgaacac tatcccatat
     1561 caccagctca ccgtctttca ttgccatacg aaattccgga tgagcattca tcaggcgggc
     1621 aagaatgtga ataaaggccg gataaaactt gtgcttattt ttctttacgg tctttaaaaa
     1681 ggccgtaata tccagctgaa cggtctggtt ataggtacat tgagcaactg actgaaatgc
     1741 ctcaaaatgt tctttacgat gccattggga tatatcaacg gtggtatatc cagtgatttt
     1801 tttctccatt ttagcttcct tagctcctga aaatctcgat aactcaaaaa atacgcccgg
     1861 tagtgatctt atttcattat ggtgaaagtt ggaacctctt acgtgcccga tcaatcatga
     1921 ccaaaatccc ttaacgtgag ttttcgttcc actgagcgtc agaccccgta gaaaagatca
//
