# Supplementary material for: De novo-designed minibinders expand the synthetic biology sensing repertoire
Source: bioRxiv. 2024 Aug 29:2024.01.12.575267. Originally published 2024 Jan 15. Preprint. [Version 2] doi: 10.1101/2024.01.12.575267 (PMC10827046; doi:10.1101/2024.01.12.575267)
Supplement: Supplement 3 [file media-3.zip › dna/pZYW244 - LCB1_Fibcon-NotchClassic.gb]

LOCUS       pZYW244_-_LCB1_Fibcon- 12622 bp ds-DNA     circular     19-JAN-2022
DEFINITION  .
COMMENT     Sequence created by bulk assembly. Backbone 5' end ligation method:
            enzyme with enzyme AarI 3' end ligation method: enzyme with enzyme
            AarI Insert 5' end ligation method: enzyme with enzyme AarI 3' end
            ligation method: enzyme with enzyme AarI Backbone 5' end ligation
            method: enzyme with enzyme AarI 3' end ligation method: enzyme with
            enzyme AarI
FEATURES             Location/Qualifiers
     misc_feature          110..113
                           /label="BsaI"
                           /ApEinfo_revcolor="#b1ff67"
                           /ApEinfo_fwdcolor="#b1ff67"
     misc_feature          110..113
                           /label="BsaI"
                           /ApEinfo_revcolor="#b1ff67"
                           /ApEinfo_fwdcolor="#b1ff67"
     misc_feature          complement(110..113)
                           /label="BsaI"
                           /ApEinfo_revcolor="#b1ff67"
                           /ApEinfo_fwdcolor="#b1ff67"
     misc_feature          complement(110..113)
                           /label="BsaI"
                           /ApEinfo_revcolor="#b1ff67"
                           /ApEinfo_fwdcolor="#b1ff67"
     misc_feature          complement(1303..1306)
                           /label="BsaI"
                           /ApEinfo_revcolor="#b1ff67"
                           /ApEinfo_fwdcolor="#b1ff67"
     misc_feature          complement(1303..1306)
                           /label="BsaI"
                           /ApEinfo_revcolor="#b1ff67"
                           /ApEinfo_fwdcolor="#b1ff67"
     misc_feature          1307..1366
                           /label="Signal Sequence"
                           /ApEinfo_revcolor="#85dae9"
                           /ApEinfo_fwdcolor="#85dae9"
     misc_feature          1367..1396
                           /label="Myc"
                           /ApEinfo_revcolor="#9eafd2"
                           /ApEinfo_fwdcolor="#9eafd2"
     misc_feature          1397..1426
                           /label="2xGGGGS linker"
                           /ApEinfo_revcolor="#b7e6d7"
                           /ApEinfo_fwdcolor="#b7e6d7"
     misc_feature          1427..1594
                           /label="LCB1_v1.3"
                           /ApEinfo_revcolor="#c7b0e3"
                           /ApEinfo_fwdcolor="#c7b0e3"
     CDS                   1595..1869
                           /label="Fibcon"
                           /ApEinfo_revcolor="#993366"
                           /ApEinfo_fwdcolor="#993366"
     misc_feature          1870..1873
                           /label="BsaI"
                           /ApEinfo_revcolor="#b1ff67"
                           /ApEinfo_fwdcolor="#b1ff67"
     misc_feature          1874..2848
                           /label="NotchCore"
                           /ApEinfo_revcolor="#f8d3a9"
                           /ApEinfo_fwdcolor="#f8d3a9"
     misc_feature          1874..3484
                           /label="Notch-Gal4VP64"
                           /ApEinfo_revcolor="#75c6a9"
                           /ApEinfo_fwdcolor="#75c6a9"
     misc_feature          2771..2833
                           /label="Notch TMD"
                           /ApEinfo_revcolor="#84b0dc"
                           /ApEinfo_fwdcolor="#84b0dc"
     misc_feature          2825..2851
                           /label="NLS"
                           /ApEinfo_revcolor="#8882be"
                           /ApEinfo_fwdcolor="#8882be"
     misc_feature          2825..3484
                           /label="NLS-Gal4VP64"
                           /ApEinfo_revcolor="#b4abac"
                           /ApEinfo_fwdcolor="#b4abac"
     misc_feature          3329..3478
                           /label="VP64"
                           /ApEinfo_revcolor="#d59687"
                           /ApEinfo_fwdcolor="#d59687"
     misc_feature          complement(3487..3490)
                           /label="BsaI"
                           /ApEinfo_revcolor="#b1ff67"
                           /ApEinfo_fwdcolor="#b1ff67"
     misc_feature          3500..3553
                           /label="T2A"
                           /ApEinfo_revcolor="#ff9ccd"
                           /ApEinfo_fwdcolor="#ff9ccd"
     misc_feature          3563..4270
                           /label="mCherry"
                           /ApEinfo_revcolor="#f58a5e"
                           /ApEinfo_fwdcolor="#f58a5e"
     misc_feature          4278..4281
                           /label="BsaI"
                           /ApEinfo_revcolor="#b1ff67"
                           /ApEinfo_fwdcolor="#b1ff67"
     misc_feature          4278..4281
                           /label="BsaI"
                           /ApEinfo_revcolor="#b1ff67"
                           /ApEinfo_fwdcolor="#b1ff67"
     misc_feature          4338..4929
                           /label="WPRE"
                           /ApEinfo_revcolor="#dc143c"
                           /ApEinfo_fwdcolor="#dc143c"
     promoter              complement(5295..5313)
                           /label="SP6 promoter"
                           /ApEinfo_revcolor="#85dae9"
                           /ApEinfo_fwdcolor="#85dae9"
     misc_feature          6101..6205
                           /label="AmpR Promoter"
                           /ApEinfo_revcolor="#d59687"
                           /ApEinfo_fwdcolor="#d59687"
     Antibiotic Resistance 6404..7062
                           /label="AmpR"
                           /ApEinfo_revcolor="#ffef86"
                           /ApEinfo_fwdcolor="#ffef86"
     rep_origin            7161..7843
                           /label="ColE1 origin"
                           /ApEinfo_revcolor="#9eafd2"
                           /ApEinfo_fwdcolor="#9eafd2"
     promoter              8084..8400
                           /label="SV40 promoter"
                           /ApEinfo_revcolor="#84b0dc"
                           /ApEinfo_fwdcolor="#84b0dc"
     promoter              8204..8400
                           /label="SV40 early promoter"
                           /ApEinfo_revcolor="#84b0dc"
                           /ApEinfo_fwdcolor="#84b0dc"
     polyA_signal          complement(10113..10304)
                           /label="SV40 late polyA"
                           /ApEinfo_revcolor="#d59687"
                           /ApEinfo_fwdcolor="#d59687"
     LTR                   10476..11109
                           /label="3' LTR"
                           /ApEinfo_revcolor="#f8d3a9"
                           /ApEinfo_fwdcolor="#f8d3a9"
     misc_feature          11156..11281
                           /label="HIV-1 Ψ"
                           /ApEinfo_revcolor="#f8d3a9"
                           /ApEinfo_fwdcolor="#f8d3a9"
     misc_feature          11156..11281
                           /label="HIV-1 Psi"
                           /ApEinfo_revcolor="#f8d3a9"
                           /ApEinfo_fwdcolor="#f8d3a9"
     misc_feature          11778..12011
                           /label="RRE"
                           /ApEinfo_revcolor="#f8d3a9"
                           /ApEinfo_fwdcolor="#f8d3a9"
     misc_feature          12499..56
                           /label="cPPT"
                           /ApEinfo_revcolor="#dc143c"
                           /ApEinfo_fwdcolor="#dc143c"
     misc_feature          12525..20
                           /label="cPPT/CTS"
                           /ApEinfo_revcolor="#f8d3a9"
                           /ApEinfo_fwdcolor="#f8d3a9"
ORIGIN
        1 ttacaaaaat tcaaaatttt cgggtttatt acagggacag cagagatcca gtttggATCG
       61 ATAAGCTTGA TATCGaattc tcacgcgTAT CGaattctca cgcgtctgaa acgcgtgagg
      121 ctccggtgcc cgtcagtggg cagagcgcac atcgcccaca gtccccgaga agttgggggg
      181 aggggtcggc aattgaaccg gtgcctagag aaggtggcgc ggggtaaact gggaaagtga
      241 tgtcgtgtac tggctccgcc tttttcccga gggtggggga gaaccgtata taagtgcagt
      301 agtcgccgtg aacgttcttt ttcgcaacgg gtttgccgcc agaacacagg taagtgccgt
      361 gtgtggttcc cgcgggcctg gcctctttac gggttatggc ccttgcgtgc cttgaattac
      421 ttccacctgg ctgcagtacg tgattcttga tcccgagctt cgggttggaa gtgggtggga
      481 gagttcgagg ccttgcgctt aaggagcccc ttcgcctcgt gcttgagttg aggcctggcc
      541 tgggcgctgg ggccgccgcg tgcgaatctg gtggcacctt cgcgcctgtc tcgctgcttt
      601 cgataagtct ctagccattt aaaatttttg atgacctgct gcgacgcttt ttttctggca
      661 agatagtctt gtaaatgcgg gccaagatct gcacactggt atttcggttt ttggggccgc
      721 gggcggcgac ggggcccgtg cgtcccagcg cacatgttcg gcgaggcggg gcctgcgagc
      781 gcggccaccg agaatcggac gggggtagtc tcaagctggc cggcctgctc tggtgcctgg
      841 cctcgcgccg ccgtgtatcg ccccgccctg ggcggcaagg ctggcccggt cggcaccagt
      901 tgcgtgagcg gaaagatggc cgcttcccgg ccctgctgca gggagctcaa aatggaggac
      961 gcggcgctcg ggagagcggg cgggtgagtc acccacacaa aggaaaaggg cctttccgtc
     1021 ctcagccgtc gcttcatgtg actccacgga gtaccgggcg ccgtccaggc acctcgatta
     1081 gttctcgagc ttttggagta cgtcgtcttt aggttggggg gaggggtttt atgcgatgga
     1141 gtttccccac actgagtggg tggagactga agttaggcca gcttggcact tgatgtaatt
     1201 ctccttggaa tttgcccttt ttgagtttgg atcttggttc attctcaagc ctcagacagt
     1261 ggttcaaagt ttttttcttc catttcaggt gtcgtgagcc actatgGCCT TGCCCGTTAC
     1321 GGCACTTCTG CTCCCACTCG CATTGCTGCT TCACGCCGCC CGACCAGAAC AGAAACTCAT
     1381 AAGTGAAGAA GAcCTTGGGG GAGGCGGTTC CGGGGGAGGC GGTTCTGACA AGGAAAACAT
     1441 TCTCCAGAAA ATATACGAGA TCATGAAAAC CCTCGAGCAA CTGGGCCACG CAGAGGCTAG
     1501 CATGCAAGTG TCCGATCTGA TCTATGAATT CATGAAGCAG GGGGACGAGA GACTGTTGGA
     1561 GGAAGCCGAG CGGTTACTTG AAGAGGTCGA AAGGAtgctg gatgcgccga ccgatctgca
     1621 ggtaaccaac gtgaccgata ccagcattac cgtgagctgg accccgccga gcgcgaccat
     1681 taccggctat cgcattacct ataccccgag caacggcccg ggcgaaccga aagaactgac
     1741 cgtgccgccg agcagcacca gcgtgaccat taccggcctg accccgggcg tggaatatgt
     1801 ggtgagcgtg tatgcgctga aagataacca ggaaagcccg ccgctggtgg gcacccagac
     1861 caccggcggT TCTatcctgg actacagctt cacaggtggc gctgggcgcg acattccccc
     1921 accgcagatt gaggaggcct gtgagctgcc tgagtgccag gtggatgcag gcaataaggt
     1981 ctgcaacctg cagtgtaata atcacgcatg tggctgggat ggtggcgact gctccctcaa
     2041 cttcaatgac ccctggaaga actgcacgca gtctctacag tgctggaagt attttagcga
     2101 cggccactgt gacagccagt gcaactcggc cggctgcctc tttgatggct tcgactgcca
     2161 gctcaccgag ggacagtgca accccctgta tgaccagtac tgcaaggacc acttcagtga
     2221 tggccactgc gaccagggct gtaacagtgc cgaatgtgag tgggatggcc tagactgtgc
     2281 tgagcatgta cccgagcggc tggcagccgg caccctggtg ctggtggtgc tgcttccacc
     2341 cgaccagcta cggaacaact ccttccactt tctgcgggag ctcagccacg tgctgcacac
     2401 caacgtggtc ttcaagcgtg atgcgcaagg ccagcagatg atcttcccgt actatggcca
     2461 cgaggaagag ctgcgcaagc acccaatcaa gcgctctaca gtgggttggg ccacctcttc
     2521 actgcttcct ggtaccagtg gtgggcgcca gcgcagggag ctggacccca tggacatccg
     2581 tggctccatt gtctacctgg agatcgacaa ccggcaatgt gtgcagtcat cctcgcagtg
     2641 cttccagagt gccaccgatg tggctgcctt cctaggtgct cttgcgtcac ttggcagcct
     2701 caatattcct tacaagattg aggccgtgaa gagtgagccg gtggagcctc cgctgccctc
     2761 gcagctgcac ctcatgtacg tggcagcggc tgccttcgtg ctcctgttct ttgtgggctg
     2821 tggggtgctg ctgtcccgca agcgccggcg gatgaagctg ctgagcagca tcgagcaggc
     2881 ctgtgacatc tgccggctga agaaactgaa gtgcagcaaa gaaaagccca agtgcgccaa
     2941 gtgcctgaag aacaactggg agtgccggta cagccccaag accaagagaa gccccctgac
     3001 cagagcccac ctgaccgagg tggaaagccg gctggaaaga ctggaacagc tgtttctgct
     3061 gatcttccca cgcgaggacc tggacatgat cctgaagatg gacagcctgc aggacatcaa
     3121 ggccctgctg accggcctgt tcgtgcagga caacgtgaac aaggacgccg tgaccgacag
     3181 actggccagc gtggaaaccg acatgcccct gaccctgcgg cagcacagaa tcagcgccac
     3241 cagcagcagc gaggaaagca gcaacaaggg ccagcggcag ctgacagtgt ctgctgctgc
     3301 aggcggaagc ggaggctctg gcggatctga tgccctggac gacttcgacc tggatatgct
     3361 gggcagcgac gccctggatg attttgatct ggacatgctg ggatctgacg ctctggacga
     3421 tttcgatctc gacatgttgg gatcagatgc actggatgac tttgacctgg acatgctcgg
     3481 atcaggatcc GGGAGTGGCG AAGGCAGGGG CTCCCTTTTG ACGTGCGGGG ATGTTGAAGA
     3541 GAACCCTGGG CCCGGATCTG GAatggtgag caagggcgag gaggataaca tggccatcat
     3601 caaggagttc atgcgcttca aggtgcacat ggagggctcc gtgaacggcc acgagttcga
     3661 gatcgagggc gagggcgagg gccgccccta cgagggcacc cagaccgcca agctgaaggt
     3721 gaccaagggt ggccccctgc ccttcgcctg ggacatcctg tcccctcagt tcatgtacgg
     3781 ctccaaggcc tacgtgaagc accccgccga catccccgac tacttgaagc tgtccttccc
     3841 cgagggcttc aagtgggagc gcgtgatgaa cttcgaggac ggcggcgtgg tgaccgtgac
     3901 ccaggactcc tccctgcagg acggcgagtt catctacaag gtgaagctgc gcggcaccaa
     3961 cttcccctcc gacggccccg taatgcagaa gaagaccatg ggctgggagg cctcctccga
     4021 gcggatgtac cccgaggacg gcgccctgaa gggcgagatc aagcagaggc tgaagctgaa
     4081 ggacggcggc cactacgacg ctgaggtcaa gaccacctac aaggccaaga agcccgtgca
     4141 gctgcccggc gcctacaacg tcaacatcaa gttggacatc acctcccaca acgaggacta
     4201 caccatcgtg gaacagtacg aacgcgccga gggccgccac tccaccggcg gcatggacga
     4261 gctgtacaag TAATGGCGCT Gagcatgcag gcatgcaagc ttgtgcaggc atgcaagctt
     4321 gatatcaagc ttatcgataa tcaacctctg gattacaaaa tttgtgaaag attgactggt
     4381 attcttaact atgttgctcc ttttacgcta tgtggatacg ctgctttaat gcctttgtat
     4441 catgctattg cttcccgtat ggctttcatt ttctcctcct tgtataaatc ctggttgctg
     4501 tctctttatg aggagttgtg gcccgttgtc aggcaacgtg gcgtggtgtg cactgtgttt
     4561 gctgacgcaa cccccactgg ttggggcatt gccaccacct gtcagctcct ttccgggact
     4621 ttcgctttcc ccctccctat tgccacggcg gaactcatcg ccgcctgcct tgcccgctgc
     4681 tggacagggg ctcggctgtt gggcactgac aattccgtgg tgttgtcggg gaaatcatcg
     4741 tcctttcctt ggctgctcgc ctgtgttgcc acctggattc tgcgcgggac gtccttctgc
     4801 tacgtccctt cggccctcaa tccagcggac cttccttccc gcggcctgct gccggctctg
     4861 cggcctcttc cgcgtcttcg ccttcgccct cagacgagtc ggatctccct ttgggccgcc
     4921 tccccgcatA ATTACCGTCG ACCTCGAGGG AATTAATTCG AGCTCGGTAC CTTTAAGACC
     4981 AATGACTTAC AAGGCAGCTG TAGATCTTAG CCACTTTTTA AAAGAAAAGG GGGGACTGGA
     5041 AGGGCTAATT CACTCCCAAC GAAGACAAGA TCTGCTTTTT GCTTGTACTG GGTCTCTCTG
     5101 GTTAGACCAG ATCTGAGCCT GGGAGCTCTC TGGCTAACTA GGGAACCCAC TGCTTAAGCC
     5161 TCAATAAAGC TTGCCTTGAG TGCTTCAAGT AGTGTGTGCC CGTCTGTTGT GTGACTCTGG
     5221 TAACTAGAGA TCCCTCAGAC CCTTTTAGTC AGTGTGGAAA ATCTCTAGCA GCATCTAGAA
     5281 TTAATTCCGT GTATTCTATA GTGTCACCTA AATCGTATGT GTATGATACA TAAGGTTATG
     5341 TATTAATTGT AGCCGCGTTC TAACGACAAT ATGTACAAGC CTAATTGTGT AGCATCTGGC
     5401 TTACTGAAGC AGACCCTATC ATCTCTCTCG TAAACTGCCG TCAGAGTCGG TTTGGTTGGA
     5461 CGAACCTTCT GAGTTTCTGG TAACGCCGTC CCGCACCCGG AAATGGTCAG CGAACCAATC
     5521 AGCAGGGTCA TCGCTAGCCA GATCCTCTAC GCCGGACGCA TCGTGGCCGG CATCACCGGC
     5581 GCCACAGGTG CGGTTGCTGG CGCCTATATC GCCGACATCA CCGATGGGGA AGATCGGGCT
     5641 CGCCACTTCG GGCTCATGAG CGCTTGTTTC GGCGTGGGTA TGGTGGCAGG CCCCGTGGCC
     5701 GGGGGACTGT TGGGCGCCAT CTCCTTGCAT GCACCATTCC TTGCGGCGGC GGTGCTCAAC
     5761 GGCCTCAACC TACTACTGGG CTGCTTCCTA ATGCAGGAGT CGCATAAGGG AGAGCGTCGA
     5821 ATGGTGCACT CTCAGTACAA TCTGCTCTGA TGCCGCATAG TTAAGCCAGC CCCGACACCC
     5881 GCCAACACCC GCTGACGCGC CCTGACGGGC TTGTCTGCTC CCGGCATCCG CTTACAGACA
     5941 AGCTGTGACC GTCTCCGGGA GCTGCATGTG TCAGAGGTTT TCACCGTCAT CACCGAAACG
     6001 CGCGAGACGA AAGGGCCTCG TGATACGCCT ATTTTTATAG GTTAATGTCA TGATAATAAT
     6061 GGTTTCTTAG ACGTCAGGTG GCACTTTTCG GGGAAATGTG CGCGGAACCC CTATTTGTTT
     6121 ATTTTTCTAA ATACATTCAA ATATGTATCC GCTCATGAGA CAATAACCCT GATAAATGCT
     6181 TCAATAATAT TGAAAAAGGA AGAGTATGAG TATTCAACAT TTCCGTGTCG CCCTTATTCC
     6241 CTTTTTTGCG GCATTTTGCC TTCCTGTTTT TGCTCACCCA GAAACGCTGG TGAAAGTAAA
     6301 AGATGCTGAA GATCAGTTGG GTGCACGAGT GGGTTACATC GAACTGGATC TCAACAGCGG
     6361 TAAGATCCTT GAGAGTTTTC GCCCCGAAGA ACGTTTTCCA ATGATGAGCA CTTTTAAAGT
     6421 TCTGCTATGT GGCGCGGTAT TATCCCGTAT TGACGCCGGG CAAGAGCAAC TCGGTCGCCG
     6481 CATACACTAT TCTCAGAATG ACTTGGTTGA GTACTCACCA GTCACAGAAA AGCATCTTAC
     6541 GGATGGCATG ACAGTAAGAG AATTATGCAG TGCTGCCATA ACCATGAGTG ATAACACTGC
     6601 GGCCAACTTA CTTCTGACAA CGATCGGAGG ACCGAAGGAG CTAACCGCTT TTTTGCACAA
     6661 CATGGGGGAT CATGTAACTC GCCTTGATCG TTGGGAACCG GAGCTGAATG AAGCCATACC
     6721 AAACGACGAG CGTGACACCA CGATGCCTGT AGCAATGGCA ACAACGTTGC GCAAACTATT
     6781 AACTGGCGAA CTACTTACTC TAGCTTCCCG GCAACAATTA ATAGACTGGA TGGAGGCGGA
     6841 TAAAGTTGCA GGACCACTTC TGCGCTCGGC CCTTCCGGCT GGCTGGTTTA TTGCTGATAA
     6901 ATCTGGAGCC GGTGAGCGTG GGTCTCGCGG TATCATTGCA GCACTGGGGC CAGATGGTAA
     6961 GCCCTCCCGT ATCGTAGTTA TCTACACGAC GGGGAGTCAG GCAACTATGG ATGAACGAAA
     7021 TAGACAGATC GCTGAGATAG GTGCCTCACT GATTAAGCAT TGGTAACTGT CAGACCAAGT
     7081 TTACTCATAT ATACTTTAGA TTGATTTAAA ACTTCATTTT TAATTTAAAA GGATCTAGGT
     7141 GAAGATCCTT TTTGATAATC TCATGACCAA AATCCCTTAA CGTGAGTTTT CGTTCCACTG
     7201 AGCGTCAGAC CCCGTAGAAA AGATCAAAGG ATCTTCTTGA GATCCTTTTT TTCTGCGCGT
     7261 AATCTGCTGC TTGCAAACAA AAAAACCACC GCTACCAGCG GTGGTTTGTT TGCCGGATCA
     7321 AGAGCTACCA ACTCTTTTTC CGAAGGTAAC TGGCTTCAGC AGAGCGCAGA TACCAAATAC
     7381 TGTTCTTCTA GTGTAGCCGT AGTTAGGCCA CCACTTCAAG AACTCTGTAG CACCGCCTAC
     7441 ATACCTCGCT CTGCTAATCC TGTTACCAGT GGCTGCTGCC AGTGGCGATA AGTCGTGTCT
     7501 TACCGGGTTG GACTCAAGAC GATAGTTACC GGATAAGGCG CAGCGGTCGG GCTGAACGGG
     7561 GGGTTCGTGC ACACAGCCCA GCTTGGAGCG AACGACCTAC ACCGAACTGA GATACCTACA
     7621 GCGTGAGCTA TGAGAAAGCG CCACGCTTCC CGAAGGGAGA AAGGCGGACA GGTATCCGGT
     7681 AAGCGGCAGG GTCGGAACAG GAGAGCGCAC GAGGGAGCTT CCAGGGGGAA ACGCCTGGTA
     7741 TCTTTATAGT CCTGTCGGGT TTCGCCACCT CTGACTTGAG CGTCGATTTT TGTGATGCTC
     7801 GTCAGGGGGG CGGAGCCTAT GGAAAAACGC CAGCAACGCG GCCTTTTTAC GGTTCCTGGC
     7861 CTTTTGCTGG CCTTTTGCTC ACATGTTCTT TCCTGCGTTA TCCCCTGATT CTGTGGATAA
     7921 CCGTATTACC GCCTTTGAGT GAGCTGATAC CGCTCGCCGC AGCCGAACGA CCGAGCGCAG
     7981 CGAGTCAGTG AGCGAGGAAG CGGAAGAGCG CCCAATACGC AAACCGCCTC TCCCCGCGCG
     8041 TTGGCCGATT CATTAATGca gctgtggaat gtgtgtcagt tagggtgtgg aaagtcccca
     8101 ggctccccag caggcagaag tatgcaaagc atgcatctca attagtcagc aaccaggtgt
     8161 ggaaagtccc caggctcccc agcaggcaga agtatgcaaa gcatgcatct caattagtca
     8221 gcaaccatag tcccgcccct aactccgccc atcccgcccc taactccgcc cagttccgcc
     8281 cattctccgc cccatggctg actaattttt tttatttatg cagaggccga ggccgcctcg
     8341 gcctctgagc tattccagaa gtagtgagga ggcttttttg gaggcCTAGG CTTTTGCAAA
     8401 AAGCTTGGAC ACAAGACAGG CTTGCGAGAT ATGTTTGAGA ATACCACTTT ATCCCGCGTC
     8461 AGGGAGAGGC AGTGCGTAAA AAGACGCGGA CTCATGTGAA ATACTGGTTT TTAGTGCGCC
     8521 AGATCTCTAT AATCTCGCGC AACCTATTTT CCCCTCGAAC ACTTTTTAAG CCGTAGATAA
     8581 ACAGGCTGGG ACACTTCACA TGAGCGAAAA ATACATCGTC ACCTGGGACA TGTTGCAGAT
     8641 CCATGCACGT AAACTCGCAA GCCGACTGAT GCCTTCTGAA CAATGGAAAG GCATTATTGC
     8701 CGTAAGCCGT GGCGGTCTGT ACCGGGTGCG TTACTGGCGC GTGAACTGGG TATTCGTCAT
     8761 GTCGATACCG TTTGTATTTC CAGCTACGAT CACGACAACC AGCGCGAGCT TAAAGTGCTG
     8821 AAACGCGCAG AAGGCGATGG CGAAGGCTTC ATCGTTATTG ATGACCTGGT GGATACCGGT
     8881 GGTACTGCGG TTGCGATTCG TGAAATGTAT CCAAAAGCGC ACTTTGTCAC CATCTTCGCA
     8941 AAACCGGCTG GTCGTCCGCT GGTTGATGAC TATGTTGTTG ATATCCCGCA AGATACCTGG
     9001 ATTGAACAGC CGTGGGATAT GGGCGTCGTA TTCGTCCCGC CAATCTCCGG TCGCTAATCT
     9061 TTTCAACGCC TGGCACTGCC GGGCGTTGTT CTTTTTAACT TCAGGCGGGT TACAATAGTT
     9121 TCCAGTAAGT ATTCTGGAGG CTGCATCCAT GACACAGGCA AACCTGAGCG AAACCCTGTT
     9181 CAAACCCCGC TTTAAACATC CTGAAACCTC GACGCTAGTC CGCCGCTTTA ATCACGGCGC
     9241 ACAACCGCCT GTGCAGTCGG CCCTTGATGG TAAAACCATC CCTCACTGGT ATCGCATGAT
     9301 TAACCGTCTG ATGTGGATCT GGCGCGGCAT TGACCCACGC GAAATCCTCG ACGTCCAGGC
     9361 ACGTATTGTG ATGAGCGATG CCGAACGTAC CGACGATGAT TTATACGATA CGGTGATTGG
     9421 CTACCGTGGC GGCAACTGGA TTTATGAGTG GGCCCCGGAT CTTTGTGAAG GAACCTTACT
     9481 TCTGTGGTGT GACATAATTG GACAAACTAC CTACAGAGAT TTAAAGCTCT AAGGTAAATA
     9541 TAAAATTTTT AAGTGTATAA TGTGTTAAAC TACTGATTCT AATTGTTTGT GTATTTTAGA
     9601 TTCCAACCTA TGGAACTGAT GAATGGGAGC AGTGGTGGAA TGCCTTTAAT GAGGAAAACC
     9661 TGTTTTGCTC AGAAGAAATG CCATCTAGTG ATGATGAGGC TACTGCTGAC TCTCAACATT
     9721 CTACTCCTCC AAAAAAGAAG AGAAAGGTAG AAGACCCCAA GGACTTTCCT TCAGAATTGC
     9781 TAAGTTTTTT GAGTCATGCT GTGTTTAGTA ATAGAACTCT TGCTTGCTTT GCTATTTACA
     9841 CCACAAAGGA AAAAGCTGCA CTGCTATACA AGAAAATTAT GGAAAAATAT TCTGTAACCT
     9901 TTATAAGTAG GCATAACAGT TATAATCATA ACATACTGTT TTTTCTTACT CCACACAGGC
     9961 ATAGAGTGTC TGCTATTAAT AACTATGCTC AAAAATTGTG TACCTTTAGC TTTTTAATTT
    10021 GTAAAGGGGT TAATAAGGAA TATTTGATGT ATAGTGCCTT GACTAGAGAT CATAATCAGc
    10081 cataccacat ttgtagagGT TTTACTTGCT TTaaaaaacc tcccacacct ccccctgaac
    10141 ctgaaacata aaatgaatgc aattgttgtt gttaacttgt ttattgcagc ttataatggt
    10201 tacaaataaa gcaatagcat cacaaatttc acaaataaag catttttttc actgcattct
    10261 agttgtggtt tgtccaaact catcaatgta tcttatcatg tctgGATCAA CTGGATAACT
    10321 CAAGCTAACC AAAATCATCC CAAACTTCCC ACCCCATACC CTATTACCAC TGCCAATTAC
    10381 CTGTGGTTTC ATTTACTCTA AACCTGTGAT TCCTCTGAAT TATTTTCATT TTAAAGAAAT
    10441 TGTATTTGTT AAATATGTAC TACAAACTTA GTAGTtggaa gggctaattc actcccaaag
    10501 aagacaagat atccttgatc tgtggatcta ccacacacaa ggctacttcc ctgattagca
    10561 gaactacaca ccagggccag gggtcagata tccactgacc tttggatggt gctacaagct
    10621 agtaccagtt gagccagata aggtagaaga ggccaataaa ggagagaaca ccagcttgtt
    10681 acaccctgtg agcctgcatg ggatggatga cccggagaga gaagtgttag agtggaggtt
    10741 tgacagccgc ctagcatttc atcacgtggc ccgagagctg catccggagt acttcaagaa
    10801 ctgctgatat cgagcttgct acaagggact ttccgctggg gactttccag ggaggcgtgg
    10861 cctgggcggg actggggagt ggcgagccct cagatcctgc atataagcag ctgctttttg
    10921 cctgtactgg gtctctctgg ttagaccaga tctgagcctg ggagctctct ggctaactag
    10981 ggaacccact gcttaagcct caataaagct tgccttgagt gcttcaagta gtgtgtgccc
    11041 gtctgttgtg tgactctggt aactagagat ccctcagacc cttttagtca gtgtggaaaa
    11101 tctctagcaG TGGCGCCCGA ACAGGGACTT GAAAGCGAAA GGGAAACCAG AGGAGCTCTc
    11161 TCGACGCAGG ACTCGGCTTG CTGAAGCGCG CACGGCAAGA GGCGAGGGGC GGCGACTGGT
    11221 GAGTACGCCA AAAATTTTGA CTAGCGGAGG CTAGAAGGAG AGAGATGGGT GCGAGAGCGT
    11281 CAGTATTAAG CGGGGGAGAA TTAGATCGcg ATGGGAAAAA ATTCGGTTAA GGCCAGGGGG
    11341 AAAGAAAAAA TATAAATTAA AACATATAGT ATGGGCAAGC AGGGAGCTAG AACGATTCGC
    11401 AGTTAATCCT GGCCTGTTAG AAACATCAGA AGGCTGTAGA CAAATACTGG GACAGCTACA
    11461 ACCATCCCTT CAGACAGGAT CAGAAGAACT TAGATCATTA TATAATACAG TAGCAACCCT
    11521 CTATTGTGTG CATCAAAGGA TAGAGATAAA AGACACCAAG GAAGCTTTAG ACAAGATAGA
    11581 GGAAGAGCAA AACAAAAGTA AGACCACCGC ACAGCAAGCG GCCGGCCGCT GATCTTCAGA
    11641 CCTGGAGGAG GAGATATGAG GGACAATTGG AGAAGTGAAT TATATAAATA TAAAGTAGTA
    11701 AAAATTGAAC CATTAGGAGT AGCACCCACC AAGGCAAAGA GAAGAGTGGT GCAGAGAGAA
    11761 AAAAGAGCAG TGGGAATAGG AGCTTTGTTC CTTGGGTTCT TGGGAGCAGC AGGAAGCACT
    11821 ATGGGCGCAG CGTCAATGAC GCTGACGGTA CAGGCCAGAC AATTATTGTC TGGTATAGTG
    11881 CAGCAGCAGA ACAATTTGCT GAGGGCTATT GAGGCGCAAC AGCATCTGTT GCAACTCACA
    11941 GTCTGGGGCA TCAAGCAGCT CCAGGCAAGA ATCCTGGCTG TGGAAAGATA CCTAAAGGAT
    12001 CAACAGCTCC TGGGGATTTG GGGTTGCTCT GGAAAACTCA TTTGCACCAC TGCTGTGCCT
    12061 TGGAATGCTA GTTGGAGTAA TAAATCTCTG GAACAGATTT GGAATCACAC GACCTGGATG
    12121 GAGTGGGACA GAGAAATTAA CAATTACACA AGCTTAATAC ACTCCTTAAT TGAAGAATCG
    12181 CAAAACCAGC AAGAAAAGAA TGAACAAGAA TTATTGGAAT TAGATAAATG GGCAAGTTTG
    12241 TGGAATTGGT TTAACATAAC AAATTGGCTG TGGTATATAA AATTATTCAT AATGATAGTA
    12301 GGAGGCTTGG TAGGTTTAAG AATAGTTTTT GCTGTACTTT CTATAGTGAA TAGAGTTAGG
    12361 CAGGGATATT CACCATTATC GTTTCAGACC CACCTCCCAA CCCCGAGGGG ACCCGACAGG
    12421 CCCGAAGGAA TAGAAGAAGA AGGTGGAGAG AGAGACAGAG ACAGATCCAT TCGATTAGTG
    12481 AACGGATCTC GACGGTATcg ccaaatggca gtattcatcc acaattttaa aagaaaaggg
    12541 gggattgggg ggtacagtgc aggggaaaga atagtagaca taatagcaac agacatacaa
    12601 actaaagaat tacaaaaaca aa
//
