# Supplementary material for: De novo-designed minibinders expand the synthetic biology sensing repertoire
Source: bioRxiv. 2024 Aug 29:2024.01.12.575267. Originally published 2024 Jan 15. Preprint. [Version 2] doi: 10.1101/2024.01.12.575267 (PMC10827046; doi:10.1101/2024.01.12.575267)
Supplement: Supplement 3 [file media-3.zip › dna/pZYW238 - LCB1_4xG4S-CAR.gb]

LOCUS       pZYW238_-_LCB1_4xG4S-C 11491 bp ds-DNA     circular     17-JAN-2022
DEFINITION  .
COMMENT     Sequence created by bulk assembly. Backbone 5' end ligation method:
            enzyme with enzyme AarI 3' end ligation method: enzyme with enzyme
            AarI Insert 5' end ligation method: enzyme with enzyme AarI 3' end
            ligation method: enzyme with enzyme AarI Backbone 5' end ligation
            method: enzyme with enzyme AarI 3' end ligation method: enzyme with
            enzyme AarI
FEATURES             Location/Qualifiers
     misc_feature          110..113
                           /label="BsaI"
                           /ApEinfo_revcolor="#b1ff67"
                           /ApEinfo_fwdcolor="#b1ff67"
     misc_feature          110..113
                           /label="BsaI"
                           /ApEinfo_revcolor="#b1ff67"
                           /ApEinfo_fwdcolor="#b1ff67"
     misc_feature          complement(110..113)
                           /label="BsaI"
                           /ApEinfo_revcolor="#b1ff67"
                           /ApEinfo_fwdcolor="#b1ff67"
     misc_feature          complement(110..113)
                           /label="BsaI"
                           /ApEinfo_revcolor="#b1ff67"
                           /ApEinfo_fwdcolor="#b1ff67"
     misc_feature          complement(1303..1306)
                           /label="BsaI"
                           /ApEinfo_revcolor="#b1ff67"
                           /ApEinfo_fwdcolor="#b1ff67"
     misc_feature          complement(1303..1306)
                           /label="BsaI"
                           /ApEinfo_revcolor="#b1ff67"
                           /ApEinfo_fwdcolor="#b1ff67"
     misc_feature          1307..1366
                           /label="Signal Sequence"
                           /ApEinfo_revcolor="#85dae9"
                           /ApEinfo_fwdcolor="#85dae9"
     misc_feature          1367..1396
                           /label="Myc"
                           /ApEinfo_revcolor="#9eafd2"
                           /ApEinfo_fwdcolor="#9eafd2"
     misc_feature          1397..1426
                           /label="2xGGGGS linker"
                           /ApEinfo_revcolor="#b7e6d7"
                           /ApEinfo_fwdcolor="#b7e6d7"
     misc_feature          1427..1594
                           /label="LCB1_v1.3"
                           /ApEinfo_revcolor="#c7b0e3"
                           /ApEinfo_fwdcolor="#c7b0e3"
     misc_feature          1595..1620
                           /label="2xGGGGS linker"
                           /ApEinfo_revcolor="#b7e6d7"
                           /ApEinfo_fwdcolor="#b7e6d7"
     misc_feature          1625..1650
                           /label="2xGGGGS linker"
                           /ApEinfo_revcolor="#b7e6d7"
                           /ApEinfo_fwdcolor="#b7e6d7"
     misc_feature          1651..1654
                           /label="BsaI"
                           /ApEinfo_revcolor="#b1ff67"
                           /ApEinfo_fwdcolor="#b1ff67"
     misc_feature          1655..1861
                           /label="CD8a Hinge + TMD"
                           /ApEinfo_revcolor="#c6c9d1"
                           /ApEinfo_fwdcolor="#c6c9d1"
     misc_feature          1868..1993
                           /label="4-1BB co-stim"
                           /ApEinfo_revcolor="#b7e6d7"
                           /ApEinfo_fwdcolor="#b7e6d7"
     misc_feature          1994..2329
                           /label="CD3zeta"
                           /ApEinfo_revcolor="#d59687"
                           /ApEinfo_fwdcolor="#d59687"
     misc_feature          complement(2356..2359)
                           /label="BsaI"
                           /ApEinfo_revcolor="#b1ff67"
                           /ApEinfo_fwdcolor="#b1ff67"
     misc_feature          2369..2422
                           /label="T2A"
                           /ApEinfo_revcolor="#ff9ccd"
                           /ApEinfo_fwdcolor="#ff9ccd"
     misc_feature          2432..3139
                           /label="mCherry"
                           /ApEinfo_revcolor="#f58a5e"
                           /ApEinfo_fwdcolor="#f58a5e"
     misc_feature          3147..3150
                           /label="BsaI"
                           /ApEinfo_revcolor="#b1ff67"
                           /ApEinfo_fwdcolor="#b1ff67"
     misc_feature          3147..3150
                           /label="BsaI"
                           /ApEinfo_revcolor="#b1ff67"
                           /ApEinfo_fwdcolor="#b1ff67"
     misc_feature          3207..3798
                           /label="WPRE"
                           /ApEinfo_revcolor="#dc143c"
                           /ApEinfo_fwdcolor="#dc143c"
     promoter              complement(4164..4182)
                           /label="SP6 promoter"
                           /ApEinfo_revcolor="#85dae9"
                           /ApEinfo_fwdcolor="#85dae9"
     misc_feature          4970..5074
                           /label="AmpR Promoter"
                           /ApEinfo_revcolor="#d59687"
                           /ApEinfo_fwdcolor="#d59687"
     Antibiotic Resistance 5273..5931
                           /label="AmpR"
                           /ApEinfo_revcolor="#ffef86"
                           /ApEinfo_fwdcolor="#ffef86"
     rep_origin            6030..6712
                           /label="ColE1 origin"
                           /ApEinfo_revcolor="#9eafd2"
                           /ApEinfo_fwdcolor="#9eafd2"
     promoter              6953..7269
                           /label="SV40 promoter"
                           /ApEinfo_revcolor="#84b0dc"
                           /ApEinfo_fwdcolor="#84b0dc"
     promoter              7073..7269
                           /label="SV40 early promoter"
                           /ApEinfo_revcolor="#84b0dc"
                           /ApEinfo_fwdcolor="#84b0dc"
     polyA_signal          complement(8982..9173)
                           /label="SV40 late polyA"
                           /ApEinfo_revcolor="#d59687"
                           /ApEinfo_fwdcolor="#d59687"
     LTR                   9345..9978
                           /label="3' LTR"
                           /ApEinfo_revcolor="#f8d3a9"
                           /ApEinfo_fwdcolor="#f8d3a9"
     misc_feature          10025..10150
                           /label="HIV-1 Psi"
                           /ApEinfo_revcolor="#f8d3a9"
                           /ApEinfo_fwdcolor="#f8d3a9"
     misc_feature          10025..10150
                           /label="HIV-1 Ψ"
                           /ApEinfo_revcolor="#f8d3a9"
                           /ApEinfo_fwdcolor="#f8d3a9"
     misc_feature          10647..10880
                           /label="RRE"
                           /ApEinfo_revcolor="#f8d3a9"
                           /ApEinfo_fwdcolor="#f8d3a9"
     misc_feature          11368..56
                           /label="cPPT"
                           /ApEinfo_revcolor="#dc143c"
                           /ApEinfo_fwdcolor="#dc143c"
     misc_feature          11394..20
                           /label="cPPT/CTS"
                           /ApEinfo_revcolor="#f8d3a9"
                           /ApEinfo_fwdcolor="#f8d3a9"
ORIGIN
        1 ttacaaaaat tcaaaatttt cgggtttatt acagggacag cagagatcca gtttggATCG
       61 ATAAGCTTGA TATCGaattc tcacgcgTAT CGaattctca cgcgtctgaa acgcgtgagg
      121 ctccggtgcc cgtcagtggg cagagcgcac atcgcccaca gtccccgaga agttgggggg
      181 aggggtcggc aattgaaccg gtgcctagag aaggtggcgc ggggtaaact gggaaagtga
      241 tgtcgtgtac tggctccgcc tttttcccga gggtggggga gaaccgtata taagtgcagt
      301 agtcgccgtg aacgttcttt ttcgcaacgg gtttgccgcc agaacacagg taagtgccgt
      361 gtgtggttcc cgcgggcctg gcctctttac gggttatggc ccttgcgtgc cttgaattac
      421 ttccacctgg ctgcagtacg tgattcttga tcccgagctt cgggttggaa gtgggtggga
      481 gagttcgagg ccttgcgctt aaggagcccc ttcgcctcgt gcttgagttg aggcctggcc
      541 tgggcgctgg ggccgccgcg tgcgaatctg gtggcacctt cgcgcctgtc tcgctgcttt
      601 cgataagtct ctagccattt aaaatttttg atgacctgct gcgacgcttt ttttctggca
      661 agatagtctt gtaaatgcgg gccaagatct gcacactggt atttcggttt ttggggccgc
      721 gggcggcgac ggggcccgtg cgtcccagcg cacatgttcg gcgaggcggg gcctgcgagc
      781 gcggccaccg agaatcggac gggggtagtc tcaagctggc cggcctgctc tggtgcctgg
      841 cctcgcgccg ccgtgtatcg ccccgccctg ggcggcaagg ctggcccggt cggcaccagt
      901 tgcgtgagcg gaaagatggc cgcttcccgg ccctgctgca gggagctcaa aatggaggac
      961 gcggcgctcg ggagagcggg cgggtgagtc acccacacaa aggaaaaggg cctttccgtc
     1021 ctcagccgtc gcttcatgtg actccacgga gtaccgggcg ccgtccaggc acctcgatta
     1081 gttctcgagc ttttggagta cgtcgtcttt aggttggggg gaggggtttt atgcgatgga
     1141 gtttccccac actgagtggg tggagactga agttaggcca gcttggcact tgatgtaatt
     1201 ctccttggaa tttgcccttt ttgagtttgg atcttggttc attctcaagc ctcagacagt
     1261 ggttcaaagt ttttttcttc catttcaggt gtcgtgagcc actatgGCCT TGCCCGTTAC
     1321 GGCACTTCTG CTCCCACTCG CATTGCTGCT TCACGCCGCC CGACCAGAAC AGAAACTCAT
     1381 AAGTGAAGAA GAcCTTGGGG GAGGCGGTTC CGGGGGAGGC GGTTCTGACA AGGAAAACAT
     1441 TCTCCAGAAA ATATACGAGA TCATGAAAAC CCTCGAGCAA CTGGGCCACG CAGAGGCTAG
     1501 CATGCAAGTG TCCGATCTGA TCTATGAATT CATGAAGCAG GGGGACGAGA GACTGTTGGA
     1561 GGAAGCCGAG CGGTTACTTG AAGAGGTCGA AAGGGGAGGA GGCGGCTCCG GTGGTGGGGG
     1621 TTCAGGAGGG GGTGGCTCGG GCGGAGGGGG TTCTaccacg acgccagcgc cgcgaccacc
     1681 aacaccggcg cccaccatcg cgtcgcagcc cctgtccctg cgcccagagg cgtgccggcc
     1741 agcggcgggg ggcgcagtgc acacgagggg gctggacttc gcctgtgata tctacatctg
     1801 ggcgcccttg gccgggactt gtggggtcct tctcctgtca ctggttatca ccctttactg
     1861 ctccctaaaa cggggcagaa agaaactcct gtatatattc aaacaaccat ttatgaggcc
     1921 agtacaaact actcaagagg aagatggctg tagctgccga tttccagaag aagaagaagg
     1981 aggatgtgaa ctgagagtga agttcagcag gagcgcagac gcccccgcgt acaagcaggg
     2041 ccagaaccag ctctataacg agctcaatct aggacgaaga gaggagtacg atgttttgga
     2101 caaaagacgt ggccgggacc ctgagatggg gggaaagccg agaaggaaga accctcagga
     2161 aggcctgtac aatgaactgc agaaagataa gatggcggag gcctacagtg agattgggat
     2221 gaaaggcgag cgccggaggg gcaaggggca cgatggcctt taccagggac tcagtacagc
     2281 caccaaggac acctacgacg cccttcacat gcaggccctg cctcctcgcg gaagcgggtc
     2341 cggtagcgga tctggatccG GGAGTGGCGA AGGCAGGGGC TCCCTTTTGA CGTGCGGGGA
     2401 TGTTGAAGAG AACCCTGGGC CCGGATCTGG Aatggtgagc aagggcgagg aggataacat
     2461 ggccatcatc aaggagttca tgcgcttcaa ggtgcacatg gagggctccg tgaacggcca
     2521 cgagttcgag atcgagggcg agggcgaggg ccgcccctac gagggcaccc agaccgccaa
     2581 gctgaaggtg accaagggtg gccccctgcc cttcgcctgg gacatcctgt cccctcagtt
     2641 catgtacggc tccaaggcct acgtgaagca ccccgccgac atccccgact acttgaagct
     2701 gtccttcccc gagggcttca agtgggagcg cgtgatgaac ttcgaggacg gcggcgtggt
     2761 gaccgtgacc caggactcct ccctgcagga cggcgagttc atctacaagg tgaagctgcg
     2821 cggcaccaac ttcccctccg acggccccgt aatgcagaag aagaccatgg gctgggaggc
     2881 ctcctccgag cggatgtacc ccgaggacgg cgccctgaag ggcgagatca agcagaggct
     2941 gaagctgaag gacggcggcc actacgacgc tgaggtcaag accacctaca aggccaagaa
     3001 gcccgtgcag ctgcccggcg cctacaacgt caacatcaag ttggacatca cctcccacaa
     3061 cgaggactac accatcgtgg aacagtacga acgcgccgag ggccgccact ccaccggcgg
     3121 catggacgag ctgtacaagT AATGGCGCTG agcatgcagg catgcaagct tgtgcaggca
     3181 tgcaagcttg atatcaagct tatcgataat caacctctgg attacaaaat ttgtgaaaga
     3241 ttgactggta ttcttaacta tgttgctcct tttacgctat gtggatacgc tgctttaatg
     3301 cctttgtatc atgctattgc ttcccgtatg gctttcattt tctcctcctt gtataaatcc
     3361 tggttgctgt ctctttatga ggagttgtgg cccgttgtca ggcaacgtgg cgtggtgtgc
     3421 actgtgtttg ctgacgcaac ccccactggt tggggcattg ccaccacctg tcagctcctt
     3481 tccgggactt tcgctttccc cctccctatt gccacggcgg aactcatcgc cgcctgcctt
     3541 gcccgctgct ggacaggggc tcggctgttg ggcactgaca attccgtggt gttgtcgggg
     3601 aaatcatcgt cctttccttg gctgctcgcc tgtgttgcca cctggattct gcgcgggacg
     3661 tccttctgct acgtcccttc ggccctcaat ccagcggacc ttccttcccg cggcctgctg
     3721 ccggctctgc ggcctcttcc gcgtcttcgc cttcgccctc agacgagtcg gatctccctt
     3781 tgggccgcct ccccgcatAA TTACCGTCGA CCTCGAGGGA ATTAATTCGA GCTCGGTACC
     3841 TTTAAGACCA ATGACTTACA AGGCAGCTGT AGATCTTAGC CACTTTTTAA AAGAAAAGGG
     3901 GGGACTGGAA GGGCTAATTC ACTCCCAACG AAGACAAGAT CTGCTTTTTG CTTGTACTGG
     3961 GTCTCTCTGG TTAGACCAGA TCTGAGCCTG GGAGCTCTCT GGCTAACTAG GGAACCCACT
     4021 GCTTAAGCCT CAATAAAGCT TGCCTTGAGT GCTTCAAGTA GTGTGTGCCC GTCTGTTGTG
     4081 TGACTCTGGT AACTAGAGAT CCCTCAGACC CTTTTAGTCA GTGTGGAAAA TCTCTAGCAG
     4141 CATCTAGAAT TAATTCCGTG TATTCTATAG TGTCACCTAA ATCGTATGTG TATGATACAT
     4201 AAGGTTATGT ATTAATTGTA GCCGCGTTCT AACGACAATA TGTACAAGCC TAATTGTGTA
     4261 GCATCTGGCT TACTGAAGCA GACCCTATCA TCTCTCTCGT AAACTGCCGT CAGAGTCGGT
     4321 TTGGTTGGAC GAACCTTCTG AGTTTCTGGT AACGCCGTCC CGCACCCGGA AATGGTCAGC
     4381 GAACCAATCA GCAGGGTCAT CGCTAGCCAG ATCCTCTACG CCGGACGCAT CGTGGCCGGC
     4441 ATCACCGGCG CCACAGGTGC GGTTGCTGGC GCCTATATCG CCGACATCAC CGATGGGGAA
     4501 GATCGGGCTC GCCACTTCGG GCTCATGAGC GCTTGTTTCG GCGTGGGTAT GGTGGCAGGC
     4561 CCCGTGGCCG GGGGACTGTT GGGCGCCATC TCCTTGCATG CACCATTCCT TGCGGCGGCG
     4621 GTGCTCAACG GCCTCAACCT ACTACTGGGC TGCTTCCTAA TGCAGGAGTC GCATAAGGGA
     4681 GAGCGTCGAA TGGTGCACTC TCAGTACAAT CTGCTCTGAT GCCGCATAGT TAAGCCAGCC
     4741 CCGACACCCG CCAACACCCG CTGACGCGCC CTGACGGGCT TGTCTGCTCC CGGCATCCGC
     4801 TTACAGACAA GCTGTGACCG TCTCCGGGAG CTGCATGTGT CAGAGGTTTT CACCGTCATC
     4861 ACCGAAACGC GCGAGACGAA AGGGCCTCGT GATACGCCTA TTTTTATAGG TTAATGTCAT
     4921 GATAATAATG GTTTCTTAGA CGTCAGGTGG CACTTTTCGG GGAAATGTGC GCGGAACCCC
     4981 TATTTGTTTA TTTTTCTAAA TACATTCAAA TATGTATCCG CTCATGAGAC AATAACCCTG
     5041 ATAAATGCTT CAATAATATT GAAAAAGGAA GAGTATGAGT ATTCAACATT TCCGTGTCGC
     5101 CCTTATTCCC TTTTTTGCGG CATTTTGCCT TCCTGTTTTT GCTCACCCAG AAACGCTGGT
     5161 GAAAGTAAAA GATGCTGAAG ATCAGTTGGG TGCACGAGTG GGTTACATCG AACTGGATCT
     5221 CAACAGCGGT AAGATCCTTG AGAGTTTTCG CCCCGAAGAA CGTTTTCCAA TGATGAGCAC
     5281 TTTTAAAGTT CTGCTATGTG GCGCGGTATT ATCCCGTATT GACGCCGGGC AAGAGCAACT
     5341 CGGTCGCCGC ATACACTATT CTCAGAATGA CTTGGTTGAG TACTCACCAG TCACAGAAAA
     5401 GCATCTTACG GATGGCATGA CAGTAAGAGA ATTATGCAGT GCTGCCATAA CCATGAGTGA
     5461 TAACACTGCG GCCAACTTAC TTCTGACAAC GATCGGAGGA CCGAAGGAGC TAACCGCTTT
     5521 TTTGCACAAC ATGGGGGATC ATGTAACTCG CCTTGATCGT TGGGAACCGG AGCTGAATGA
     5581 AGCCATACCA AACGACGAGC GTGACACCAC GATGCCTGTA GCAATGGCAA CAACGTTGCG
     5641 CAAACTATTA ACTGGCGAAC TACTTACTCT AGCTTCCCGG CAACAATTAA TAGACTGGAT
     5701 GGAGGCGGAT AAAGTTGCAG GACCACTTCT GCGCTCGGCC CTTCCGGCTG GCTGGTTTAT
     5761 TGCTGATAAA TCTGGAGCCG GTGAGCGTGG GTCTCGCGGT ATCATTGCAG CACTGGGGCC
     5821 AGATGGTAAG CCCTCCCGTA TCGTAGTTAT CTACACGACG GGGAGTCAGG CAACTATGGA
     5881 TGAACGAAAT AGACAGATCG CTGAGATAGG TGCCTCACTG ATTAAGCATT GGTAACTGTC
     5941 AGACCAAGTT TACTCATATA TACTTTAGAT TGATTTAAAA CTTCATTTTT AATTTAAAAG
     6001 GATCTAGGTG AAGATCCTTT TTGATAATCT CATGACCAAA ATCCCTTAAC GTGAGTTTTC
     6061 GTTCCACTGA GCGTCAGACC CCGTAGAAAA GATCAAAGGA TCTTCTTGAG ATCCTTTTTT
     6121 TCTGCGCGTA ATCTGCTGCT TGCAAACAAA AAAACCACCG CTACCAGCGG TGGTTTGTTT
     6181 GCCGGATCAA GAGCTACCAA CTCTTTTTCC GAAGGTAACT GGCTTCAGCA GAGCGCAGAT
     6241 ACCAAATACT GTTCTTCTAG TGTAGCCGTA GTTAGGCCAC CACTTCAAGA ACTCTGTAGC
     6301 ACCGCCTACA TACCTCGCTC TGCTAATCCT GTTACCAGTG GCTGCTGCCA GTGGCGATAA
     6361 GTCGTGTCTT ACCGGGTTGG ACTCAAGACG ATAGTTACCG GATAAGGCGC AGCGGTCGGG
     6421 CTGAACGGGG GGTTCGTGCA CACAGCCCAG CTTGGAGCGA ACGACCTACA CCGAACTGAG
     6481 ATACCTACAG CGTGAGCTAT GAGAAAGCGC CACGCTTCCC GAAGGGAGAA AGGCGGACAG
     6541 GTATCCGGTA AGCGGCAGGG TCGGAACAGG AGAGCGCACG AGGGAGCTTC CAGGGGGAAA
     6601 CGCCTGGTAT CTTTATAGTC CTGTCGGGTT TCGCCACCTC TGACTTGAGC GTCGATTTTT
     6661 GTGATGCTCG TCAGGGGGGC GGAGCCTATG GAAAAACGCC AGCAACGCGG CCTTTTTACG
     6721 GTTCCTGGCC TTTTGCTGGC CTTTTGCTCA CATGTTCTTT CCTGCGTTAT CCCCTGATTC
     6781 TGTGGATAAC CGTATTACCG CCTTTGAGTG AGCTGATACC GCTCGCCGCA GCCGAACGAC
     6841 CGAGCGCAGC GAGTCAGTGA GCGAGGAAGC GGAAGAGCGC CCAATACGCA AACCGCCTCT
     6901 CCCCGCGCGT TGGCCGATTC ATTAATGcag ctgtggaatg tgtgtcagtt agggtgtgga
     6961 aagtccccag gctccccagc aggcagaagt atgcaaagca tgcatctcaa ttagtcagca
     7021 accaggtgtg gaaagtcccc aggctcccca gcaggcagaa gtatgcaaag catgcatctc
     7081 aattagtcag caaccatagt cccgccccta actccgccca tcccgcccct aactccgccc
     7141 agttccgccc attctccgcc ccatggctga ctaatttttt ttatttatgc agaggccgag
     7201 gccgcctcgg cctctgagct attccagaag tagtgaggag gcttttttgg aggcCTAGGC
     7261 TTTTGCAAAA AGCTTGGACA CAAGACAGGC TTGCGAGATA TGTTTGAGAA TACCACTTTA
     7321 TCCCGCGTCA GGGAGAGGCA GTGCGTAAAA AGACGCGGAC TCATGTGAAA TACTGGTTTT
     7381 TAGTGCGCCA GATCTCTATA ATCTCGCGCA ACCTATTTTC CCCTCGAACA CTTTTTAAGC
     7441 CGTAGATAAA CAGGCTGGGA CACTTCACAT GAGCGAAAAA TACATCGTCA CCTGGGACAT
     7501 GTTGCAGATC CATGCACGTA AACTCGCAAG CCGACTGATG CCTTCTGAAC AATGGAAAGG
     7561 CATTATTGCC GTAAGCCGTG GCGGTCTGTA CCGGGTGCGT TACTGGCGCG TGAACTGGGT
     7621 ATTCGTCATG TCGATACCGT TTGTATTTCC AGCTACGATC ACGACAACCA GCGCGAGCTT
     7681 AAAGTGCTGA AACGCGCAGA AGGCGATGGC GAAGGCTTCA TCGTTATTGA TGACCTGGTG
     7741 GATACCGGTG GTACTGCGGT TGCGATTCGT GAAATGTATC CAAAAGCGCA CTTTGTCACC
     7801 ATCTTCGCAA AACCGGCTGG TCGTCCGCTG GTTGATGACT ATGTTGTTGA TATCCCGCAA
     7861 GATACCTGGA TTGAACAGCC GTGGGATATG GGCGTCGTAT TCGTCCCGCC AATCTCCGGT
     7921 CGCTAATCTT TTCAACGCCT GGCACTGCCG GGCGTTGTTC TTTTTAACTT CAGGCGGGTT
     7981 ACAATAGTTT CCAGTAAGTA TTCTGGAGGC TGCATCCATG ACACAGGCAA ACCTGAGCGA
     8041 AACCCTGTTC AAACCCCGCT TTAAACATCC TGAAACCTCG ACGCTAGTCC GCCGCTTTAA
     8101 TCACGGCGCA CAACCGCCTG TGCAGTCGGC CCTTGATGGT AAAACCATCC CTCACTGGTA
     8161 TCGCATGATT AACCGTCTGA TGTGGATCTG GCGCGGCATT GACCCACGCG AAATCCTCGA
     8221 CGTCCAGGCA CGTATTGTGA TGAGCGATGC CGAACGTACC GACGATGATT TATACGATAC
     8281 GGTGATTGGC TACCGTGGCG GCAACTGGAT TTATGAGTGG GCCCCGGATC TTTGTGAAGG
     8341 AACCTTACTT CTGTGGTGTG ACATAATTGG ACAAACTACC TACAGAGATT TAAAGCTCTA
     8401 AGGTAAATAT AAAATTTTTA AGTGTATAAT GTGTTAAACT ACTGATTCTA ATTGTTTGTG
     8461 TATTTTAGAT TCCAACCTAT GGAACTGATG AATGGGAGCA GTGGTGGAAT GCCTTTAATG
     8521 AGGAAAACCT GTTTTGCTCA GAAGAAATGC CATCTAGTGA TGATGAGGCT ACTGCTGACT
     8581 CTCAACATTC TACTCCTCCA AAAAAGAAGA GAAAGGTAGA AGACCCCAAG GACTTTCCTT
     8641 CAGAATTGCT AAGTTTTTTG AGTCATGCTG TGTTTAGTAA TAGAACTCTT GCTTGCTTTG
     8701 CTATTTACAC CACAAAGGAA AAAGCTGCAC TGCTATACAA GAAAATTATG GAAAAATATT
     8761 CTGTAACCTT TATAAGTAGG CATAACAGTT ATAATCATAA CATACTGTTT TTTCTTACTC
     8821 CACACAGGCA TAGAGTGTCT GCTATTAATA ACTATGCTCA AAAATTGTGT ACCTTTAGCT
     8881 TTTTAATTTG TAAAGGGGTT AATAAGGAAT ATTTGATGTA TAGTGCCTTG ACTAGAGATC
     8941 ATAATCAGcc ataccacatt tgtagagGTT TTACTTGCTT Taaaaaacct cccacacctc
     9001 cccctgaacc tgaaacataa aatgaatgca attgttgttg ttaacttgtt tattgcagct
     9061 tataatggtt acaaataaag caatagcatc acaaatttca caaataaagc atttttttca
     9121 ctgcattcta gttgtggttt gtccaaactc atcaatgtat cttatcatgt ctgGATCAAC
     9181 TGGATAACTC AAGCTAACCA AAATCATCCC AAACTTCCCA CCCCATACCC TATTACCACT
     9241 GCCAATTACC TGTGGTTTCA TTTACTCTAA ACCTGTGATT CCTCTGAATT ATTTTCATTT
     9301 TAAAGAAATT GTATTTGTTA AATATGTACT ACAAACTTAG TAGTtggaag ggctaattca
     9361 ctcccaaaga agacaagata tccttgatct gtggatctac cacacacaag gctacttccc
     9421 tgattagcag aactacacac cagggccagg ggtcagatat ccactgacct ttggatggtg
     9481 ctacaagcta gtaccagttg agccagataa ggtagaagag gccaataaag gagagaacac
     9541 cagcttgtta caccctgtga gcctgcatgg gatggatgac ccggagagag aagtgttaga
     9601 gtggaggttt gacagccgcc tagcatttca tcacgtggcc cgagagctgc atccggagta
     9661 cttcaagaac tgctgatatc gagcttgcta caagggactt tccgctgggg actttccagg
     9721 gaggcgtggc ctgggcggga ctggggagtg gcgagccctc agatcctgca tataagcagc
     9781 tgctttttgc ctgtactggg tctctctggt tagaccagat ctgagcctgg gagctctctg
     9841 gctaactagg gaacccactg cttaagcctc aataaagctt gccttgagtg cttcaagtag
     9901 tgtgtgcccg tctgttgtgt gactctggta actagagatc cctcagaccc ttttagtcag
     9961 tgtggaaaat ctctagcaGT GGCGCCCGAA CAGGGACTTG AAAGCGAAAG GGAAACCAGA
    10021 GGAGCTCTcT CGACGCAGGA CTCGGCTTGC TGAAGCGCGC ACGGCAAGAG GCGAGGGGCG
    10081 GCGACTGGTG AGTACGCCAA AAATTTTGAC TAGCGGAGGC TAGAAGGAGA GAGATGGGTG
    10141 CGAGAGCGTC AGTATTAAGC GGGGGAGAAT TAGATCGcgA TGGGAAAAAA TTCGGTTAAG
    10201 GCCAGGGGGA AAGAAAAAAT ATAAATTAAA ACATATAGTA TGGGCAAGCA GGGAGCTAGA
    10261 ACGATTCGCA GTTAATCCTG GCCTGTTAGA AACATCAGAA GGCTGTAGAC AAATACTGGG
    10321 ACAGCTACAA CCATCCCTTC AGACAGGATC AGAAGAACTT AGATCATTAT ATAATACAGT
    10381 AGCAACCCTC TATTGTGTGC ATCAAAGGAT AGAGATAAAA GACACCAAGG AAGCTTTAGA
    10441 CAAGATAGAG GAAGAGCAAA ACAAAAGTAA GACCACCGCA CAGCAAGCGG CCGGCCGCTG
    10501 ATCTTCAGAC CTGGAGGAGG AGATATGAGG GACAATTGGA GAAGTGAATT ATATAAATAT
    10561 AAAGTAGTAA AAATTGAACC ATTAGGAGTA GCACCCACCA AGGCAAAGAG AAGAGTGGTG
    10621 CAGAGAGAAA AAAGAGCAGT GGGAATAGGA GCTTTGTTCC TTGGGTTCTT GGGAGCAGCA
    10681 GGAAGCACTA TGGGCGCAGC GTCAATGACG CTGACGGTAC AGGCCAGACA ATTATTGTCT
    10741 GGTATAGTGC AGCAGCAGAA CAATTTGCTG AGGGCTATTG AGGCGCAACA GCATCTGTTG
    10801 CAACTCACAG TCTGGGGCAT CAAGCAGCTC CAGGCAAGAA TCCTGGCTGT GGAAAGATAC
    10861 CTAAAGGATC AACAGCTCCT GGGGATTTGG GGTTGCTCTG GAAAACTCAT TTGCACCACT
    10921 GCTGTGCCTT GGAATGCTAG TTGGAGTAAT AAATCTCTGG AACAGATTTG GAATCACACG
    10981 ACCTGGATGG AGTGGGACAG AGAAATTAAC AATTACACAA GCTTAATACA CTCCTTAATT
    11041 GAAGAATCGC AAAACCAGCA AGAAAAGAAT GAACAAGAAT TATTGGAATT AGATAAATGG
    11101 GCAAGTTTGT GGAATTGGTT TAACATAACA AATTGGCTGT GGTATATAAA ATTATTCATA
    11161 ATGATAGTAG GAGGCTTGGT AGGTTTAAGA ATAGTTTTTG CTGTACTTTC TATAGTGAAT
    11221 AGAGTTAGGC AGGGATATTC ACCATTATCG TTTCAGACCC ACCTCCCAAC CCCGAGGGGA
    11281 CCCGACAGGC CCGAAGGAAT AGAAGAAGAA GGTGGAGAGA GAGACAGAGA CAGATCCATT
    11341 CGATTAGTGA ACGGATCTCG ACGGTATcgc caaatggcag tattcatcca caattttaaa
    11401 agaaaagggg ggattggggg gtacagtgca ggggaaagaa tagtagacat aatagcaaca
    11461 gacatacaaa ctaaagaatt acaaaaacaa a
//
