# Supplementary material for: De novo-designed minibinders expand the synthetic biology sensing repertoire
Source: bioRxiv. 2024 Aug 29:2024.01.12.575267. Originally published 2024 Jan 15. Preprint. [Version 2] doi: 10.1101/2024.01.12.575267 (PMC10827046; doi:10.1101/2024.01.12.575267)
Supplement: Supplement 3 [file media-3.zip › dna/pan3136-ss-myc-anti-cd19-scfv-3a.gb]

LOCUS       pAN3136_-_SS-Myc-anti-C 2484 bp ds-DNA     circular     11-JAN-2024
DEFINITION  .
ACCESSION   <unknown id>
VERSION     <unknown id>
COMMENT     Imported using the Genbank importer. File name: pAN3136.gb
FEATURES             Location/Qualifiers
     misc_feature    complement(70..833)
                     /label="ColE1"
     misc_feature    complement(70..833)
                     /label="ColE1"
     misc_feature    838..843
                     /label="BsaI"
     misc_feature    838..843
                     /label="BsaI"
     misc_feature    845..848
                     /label="BsaI"
     misc_feature    845..848
                     /label="BsaI"
     misc_feature    849..908
                     /label="Signal Sequence"
     CDS             849..1666
                     /label="Translation 849-1666"
                     /translation="ALPVTALLLPLALLLHAARPEQKLISEEDLDIQMTQTTSSLSASLGDRVTISCRASQDISKYLNWYQQKPDGTVKLLIYHTSRLHSGVPSRFSGSGSGTDYSLTISNLEQEDIATYFCQQGNTLPYTFGGGTKLEITGGGGSGGGGSGGGGSEVKLQESGPGLVAPSQSLSVTCTVSGVSLPDYGVSWIRQPPRKGLEWLGVIWGSETTYYNSALKSRLTIIKDNSKSQVFLKMNSLQTDDTAIYYCAKHYYYGGSYAMDYWGQGTSVTVSS"
     misc_feature    909..938
                     /label="myc tag"
     misc_feature    939..1664
                     /label="antiCD19scFV"
     misc_feature    complement(1667..1670)
                     /label="BsaI"
     misc_feature    complement(1667..1670)
                     /label="BsaI"
     misc_feature    complement(1672..1677)
                     /label="BsaI"
     misc_feature    complement(1672..1677)
                     /label="BsaI"
     misc_feature    complement(1680..1788)
                     /label="CamR Terminator"
     misc_feature    complement(1680..1788)
                     /label="CamR Terminator"
     misc_feature    complement(1789..2448)
                     /label="CamR"
     misc_feature    complement(1789..2448)
                     /label="CamR"
     misc_feature    complement(2449..69)
                     /label="CamR Promoter"
     misc_feature    complement(2449..69)
                     /label="CamR Promoter"
ORIGIN
        1 aaaaaatacg cccggtagtg atcttatttc attatggtga aagttggaac ctcttacgtg
       61 cccgatcaat catgaccaaa atcccttaac gtgagttttc gttccactga gcgtcagacc
      121 ccgtagaaaa gatcaaagga tcttcttgag atcctttttt tctgcgcgta atctgctgct
      181 tgcaaacaaa aaaaccaccg ctaccagcgg tggtttgttt gccggatcaa gagctaccaa
      241 ctctttttcc gaaggtaact ggcttcagca gagcgcagat accaaatact gttcttctag
      301 tgtagccgta gttaggccac cacttcaaga actctgtagc accgcctaca tacctcgctc
      361 tgctaatcct gttaccagtg gctgctgcca gtggcgataa gtcgtgtctt accgggttgg
      421 actcaagacg atagttaccg gataaggcgc agcggtcggg ctgaacgggg ggttcgtgca
      481 cacagcccag cttggagcga acgacctaca ccgaactgag atacctacag cgtgagctat
      541 gagaaagcgc cacgcttccc gaagggagaa aggcggacag gtatccggta agcggcaggg
      601 tcggaacagg agagcgcacg agggagcttc cagggggaaa cgcctggtat ctttatagtc
      661 ctgtcgggtt tcgccacctc tgacttgagc gtcgattttt gtgatgctcg tcaggggggc
      721 ggagcctatg gaaaaacgcc agcaacgcgg cctttttacg gttcctggcc ttttgctggc
      781 cttttgctca catgttcttt cctgcgttat cccctgattc tgtggataac cgtagtcggt
      841 ctcatatggc cttaccagtg accgccttgc tcctgccgct ggccttgctg ctccacgccg
      901 ccaggccgga gcagaagctg atcagcgagg aggacctgga catccagatg acacagacta
      961 catcctccct gtctgcctct ctgggagaca gagtcaccat cagttgcagg gcaagtcagg
     1021 acattagtaa atatttaaat tggtatcagc agaaaccaga tggaactgtt aaactcctga
     1081 tctaccatac atcaagatta cactcaggag tcccatcaag gttcagtggc agtgggtctg
     1141 gaacagatta ttctctcacc attagcaacc tggagcaaga agatattgcc acttactttt
     1201 gccaacaggg taatacgctt ccgtacacgt tcggaggggg gaccaagctg gagatcacag
     1261 gtggcggtgg ctcgggcggt ggtgggtcgg gtggcggcgg atctgaggtg aaactgcagg
     1321 agtcaggacc tggcctggtg gcgccctcac agagcctgtc cgtcacatgc actgtctcag
     1381 gggtgtcact gcccgactat ggtgtaagct ggattcgcca gcctccacga aagggtctgg
     1441 agtggctggg agtaatatgg ggtagtgaaa ccacatacta taattcagct ctcaaatcca
     1501 gactgaccat catcaaggac aactccaaga gccaagtttt cttaaaaatg aacagtctgc
     1561 aaactgatga cacagccatt tactactgtg ccaaacatta ttactacggt ggtagctatg
     1621 ctatggacta ctggggccaa ggaacctcag tcaccgtgtc ctcaggttct tgagaccaga
     1681 ccaataaaaa acgcccggcg gcaaccgagc gttctgaaca aatccagatg gagttctgag
     1741 gtcattactg gatctatcaa caggagtcca agcgagctcg atatcaaatt acgccccgcc
     1801 ctgccactca tcgcagtact gttgtaattc attaagcatt ctgccgacat ggaagccatc
     1861 acaaacggca tgatgaacct gaatcgccag cggcatcagc accttgtcgc cttgcgtata
     1921 atatttgccc atggtgaaaa cgggggcgaa gaagttgtcc atattggcca cgtttaaatc
     1981 aaaactggtg aaactcaccc agggattggc tgaaacgaaa aacatattct caataaaccc
     2041 tttagggaaa taggccaggt tttcaccgta acacgccaca tcttgcgaat atatgtgtag
     2101 aaactgccgg aaatcgtcgt ggtattcact ccagagcgat gaaaacgttt cagtttgctc
     2161 atggaaaacg gtgtaacaag ggtgaacact atcccatatc accagctcac cgtctttcat
     2221 tgccatacga aattccggat gagcattcat caggcgggca agaatgtgaa taaaggccgg
     2281 ataaaacttg tgcttatttt tctttacggt ctttaaaaag gccgtaatat ccagctgaac
     2341 ggtctggtta taggtacatt gagcaactga ctgaaatgcc tcaaaatgtt ctttacgatg
     2401 ccattgggat atatcaacgg tggtatatcc agtgattttt ttctccattt tagcttcctt
     2461 agctcctgaa aatctcgata actc
//
