# Supplementary material for: De novo-designed minibinders expand the synthetic biology sensing repertoire
Source: bioRxiv. 2024 Aug 29:2024.01.12.575267. Originally published 2024 Jan 15. Preprint. [Version 2] doi: 10.1101/2024.01.12.575267 (PMC10827046; doi:10.1101/2024.01.12.575267)
Supplement: Supplement 3 [file media-3.zip › dna/pZYW241 - LCB3-NotchClassic.gb]

LOCUS       pZYW241_-_LCB3-NotchCl 12373 bp ds-DNA     circular     17-JAN-2022
DEFINITION  .
COMMENT     Sequence created by bulk assembly. Backbone 5' end ligation method:
            enzyme with enzyme AarI 3' end ligation method: enzyme with enzyme
            AarI Insert 5' end ligation method: enzyme with enzyme AarI 3' end
            ligation method: enzyme with enzyme AarI Backbone 5' end ligation
            method: enzyme with enzyme AarI 3' end ligation method: enzyme with
            enzyme AarI
FEATURES             Location/Qualifiers
     misc_feature          110..113
                           /label="BsaI"
                           /ApEinfo_revcolor="#b1ff67"
                           /ApEinfo_fwdcolor="#b1ff67"
     misc_feature          110..113
                           /label="BsaI"
                           /ApEinfo_revcolor="#b1ff67"
                           /ApEinfo_fwdcolor="#b1ff67"
     misc_feature          complement(110..113)
                           /label="BsaI"
                           /ApEinfo_revcolor="#b1ff67"
                           /ApEinfo_fwdcolor="#b1ff67"
     misc_feature          complement(110..113)
                           /label="BsaI"
                           /ApEinfo_revcolor="#b1ff67"
                           /ApEinfo_fwdcolor="#b1ff67"
     misc_feature          complement(1303..1306)
                           /label="BsaI"
                           /ApEinfo_revcolor="#b1ff67"
                           /ApEinfo_fwdcolor="#b1ff67"
     misc_feature          complement(1303..1306)
                           /label="BsaI"
                           /ApEinfo_revcolor="#b1ff67"
                           /ApEinfo_fwdcolor="#b1ff67"
     misc_feature          1307..1366
                           /label="Signal Sequence"
                           /ApEinfo_revcolor="#85dae9"
                           /ApEinfo_fwdcolor="#85dae9"
     misc_feature          1367..1396
                           /label="Myc"
                           /ApEinfo_revcolor="#9eafd2"
                           /ApEinfo_fwdcolor="#9eafd2"
     misc_feature          1397..1426
                           /label="2xGGGGS linker"
                           /ApEinfo_revcolor="#b7e6d7"
                           /ApEinfo_fwdcolor="#b7e6d7"
     misc_feature          1427..1618
                           /label="LCB3_v1.2"
                           /ApEinfo_revcolor="#ff9ccd"
                           /ApEinfo_fwdcolor="#ff9ccd"
     misc_feature          1621..1624
                           /label="BsaI"
                           /ApEinfo_revcolor="#b1ff67"
                           /ApEinfo_fwdcolor="#b1ff67"
     misc_feature          1625..2599
                           /label="NotchCore"
                           /ApEinfo_revcolor="#f8d3a9"
                           /ApEinfo_fwdcolor="#f8d3a9"
     misc_feature          1625..3235
                           /label="Notch-Gal4VP64"
                           /ApEinfo_revcolor="#75c6a9"
                           /ApEinfo_fwdcolor="#75c6a9"
     misc_feature          2522..2584
                           /label="Notch TMD"
                           /ApEinfo_revcolor="#84b0dc"
                           /ApEinfo_fwdcolor="#84b0dc"
     misc_feature          2576..2602
                           /label="NLS"
                           /ApEinfo_revcolor="#8882be"
                           /ApEinfo_fwdcolor="#8882be"
     misc_feature          2576..3235
                           /label="NLS-Gal4VP64"
                           /ApEinfo_revcolor="#b4abac"
                           /ApEinfo_fwdcolor="#b4abac"
     misc_feature          3080..3229
                           /label="VP64"
                           /ApEinfo_revcolor="#d59687"
                           /ApEinfo_fwdcolor="#d59687"
     misc_feature          complement(3238..3241)
                           /label="BsaI"
                           /ApEinfo_revcolor="#b1ff67"
                           /ApEinfo_fwdcolor="#b1ff67"
     misc_feature          3251..3304
                           /label="T2A"
                           /ApEinfo_revcolor="#ff9ccd"
                           /ApEinfo_fwdcolor="#ff9ccd"
     misc_feature          3314..4021
                           /label="mCherry"
                           /ApEinfo_revcolor="#f58a5e"
                           /ApEinfo_fwdcolor="#f58a5e"
     misc_feature          4029..4032
                           /label="BsaI"
                           /ApEinfo_revcolor="#b1ff67"
                           /ApEinfo_fwdcolor="#b1ff67"
     misc_feature          4029..4032
                           /label="BsaI"
                           /ApEinfo_revcolor="#b1ff67"
                           /ApEinfo_fwdcolor="#b1ff67"
     misc_feature          4089..4680
                           /label="WPRE"
                           /ApEinfo_revcolor="#dc143c"
                           /ApEinfo_fwdcolor="#dc143c"
     promoter              complement(5046..5064)
                           /label="SP6 promoter"
                           /ApEinfo_revcolor="#85dae9"
                           /ApEinfo_fwdcolor="#85dae9"
     misc_feature          5852..5956
                           /label="AmpR Promoter"
                           /ApEinfo_revcolor="#d59687"
                           /ApEinfo_fwdcolor="#d59687"
     Antibiotic Resistance 6155..6813
                           /label="AmpR"
                           /ApEinfo_revcolor="#ffef86"
                           /ApEinfo_fwdcolor="#ffef86"
     rep_origin            6912..7594
                           /label="ColE1 origin"
                           /ApEinfo_revcolor="#9eafd2"
                           /ApEinfo_fwdcolor="#9eafd2"
     promoter              7835..8151
                           /label="SV40 promoter"
                           /ApEinfo_revcolor="#84b0dc"
                           /ApEinfo_fwdcolor="#84b0dc"
     promoter              7955..8151
                           /label="SV40 early promoter"
                           /ApEinfo_revcolor="#84b0dc"
                           /ApEinfo_fwdcolor="#84b0dc"
     polyA_signal          complement(9864..10055)
                           /label="SV40 late polyA"
                           /ApEinfo_revcolor="#d59687"
                           /ApEinfo_fwdcolor="#d59687"
     LTR                   10227..10860
                           /label="3' LTR"
                           /ApEinfo_revcolor="#f8d3a9"
                           /ApEinfo_fwdcolor="#f8d3a9"
     misc_feature          10907..11032
                           /label="HIV-1 Ψ"
                           /ApEinfo_revcolor="#f8d3a9"
                           /ApEinfo_fwdcolor="#f8d3a9"
     misc_feature          10907..11032
                           /label="HIV-1 Psi"
                           /ApEinfo_revcolor="#f8d3a9"
                           /ApEinfo_fwdcolor="#f8d3a9"
     misc_feature          11529..11762
                           /label="RRE"
                           /ApEinfo_revcolor="#f8d3a9"
                           /ApEinfo_fwdcolor="#f8d3a9"
     misc_feature          12250..56
                           /label="cPPT"
                           /ApEinfo_revcolor="#dc143c"
                           /ApEinfo_fwdcolor="#dc143c"
     misc_feature          12276..20
                           /label="cPPT/CTS"
                           /ApEinfo_revcolor="#f8d3a9"
                           /ApEinfo_fwdcolor="#f8d3a9"
ORIGIN
        1 ttacaaaaat tcaaaatttt cgggtttatt acagggacag cagagatcca gtttggATCG
       61 ATAAGCTTGA TATCGaattc tcacgcgTAT CGaattctca cgcgtctgaa acgcgtgagg
      121 ctccggtgcc cgtcagtggg cagagcgcac atcgcccaca gtccccgaga agttgggggg
      181 aggggtcggc aattgaaccg gtgcctagag aaggtggcgc ggggtaaact gggaaagtga
      241 tgtcgtgtac tggctccgcc tttttcccga gggtggggga gaaccgtata taagtgcagt
      301 agtcgccgtg aacgttcttt ttcgcaacgg gtttgccgcc agaacacagg taagtgccgt
      361 gtgtggttcc cgcgggcctg gcctctttac gggttatggc ccttgcgtgc cttgaattac
      421 ttccacctgg ctgcagtacg tgattcttga tcccgagctt cgggttggaa gtgggtggga
      481 gagttcgagg ccttgcgctt aaggagcccc ttcgcctcgt gcttgagttg aggcctggcc
      541 tgggcgctgg ggccgccgcg tgcgaatctg gtggcacctt cgcgcctgtc tcgctgcttt
      601 cgataagtct ctagccattt aaaatttttg atgacctgct gcgacgcttt ttttctggca
      661 agatagtctt gtaaatgcgg gccaagatct gcacactggt atttcggttt ttggggccgc
      721 gggcggcgac ggggcccgtg cgtcccagcg cacatgttcg gcgaggcggg gcctgcgagc
      781 gcggccaccg agaatcggac gggggtagtc tcaagctggc cggcctgctc tggtgcctgg
      841 cctcgcgccg ccgtgtatcg ccccgccctg ggcggcaagg ctggcccggt cggcaccagt
      901 tgcgtgagcg gaaagatggc cgcttcccgg ccctgctgca gggagctcaa aatggaggac
      961 gcggcgctcg ggagagcggg cgggtgagtc acccacacaa aggaaaaggg cctttccgtc
     1021 ctcagccgtc gcttcatgtg actccacgga gtaccgggcg ccgtccaggc acctcgatta
     1081 gttctcgagc ttttggagta cgtcgtcttt aggttggggg gaggggtttt atgcgatgga
     1141 gtttccccac actgagtggg tggagactga agttaggcca gcttggcact tgatgtaatt
     1201 ctccttggaa tttgcccttt ttgagtttgg atcttggttc attctcaagc ctcagacagt
     1261 ggttcaaagt ttttttcttc catttcaggt gtcgtgagcc actatgGCCT TGCCCGTTAC
     1321 GGCACTTCTG CTCCCACTCG CATTGCTGCT TCACGCCGCC CGACCAGAAC AGAAACTCAT
     1381 AAGTGAAGAA GAcCTTGGGG GAGGCGGTTC CGGGGGAGGC GGTTCTAACG ATGACGAGCT
     1441 CCATATGCAG ATGACCGATC TGGTGTACGA GGCACTACAC TTTGCTAAAG ACGAGGAAAT
     1501 CCAGAAGCAC GTCTTCCAGC TGTTCGAGAA GGCCACAAAG GCCTATAAAA ATAAAGACAG
     1561 GCAAAAACTG GAAAAGGTTG TGGAGGAACT GAAGGAATTG TTAGAGAGAC TTCTCAGCGG
     1621 TTCTatcctg gactacagct tcacaggtgg cgctgggcgc gacattcccc caccgcagat
     1681 tgaggaggcc tgtgagctgc ctgagtgcca ggtggatgca ggcaataagg tctgcaacct
     1741 gcagtgtaat aatcacgcat gtggctggga tggtggcgac tgctccctca acttcaatga
     1801 cccctggaag aactgcacgc agtctctaca gtgctggaag tattttagcg acggccactg
     1861 tgacagccag tgcaactcgg ccggctgcct ctttgatggc ttcgactgcc agctcaccga
     1921 gggacagtgc aaccccctgt atgaccagta ctgcaaggac cacttcagtg atggccactg
     1981 cgaccagggc tgtaacagtg ccgaatgtga gtgggatggc ctagactgtg ctgagcatgt
     2041 acccgagcgg ctggcagccg gcaccctggt gctggtggtg ctgcttccac ccgaccagct
     2101 acggaacaac tccttccact ttctgcggga gctcagccac gtgctgcaca ccaacgtggt
     2161 cttcaagcgt gatgcgcaag gccagcagat gatcttcccg tactatggcc acgaggaaga
     2221 gctgcgcaag cacccaatca agcgctctac agtgggttgg gccacctctt cactgcttcc
     2281 tggtaccagt ggtgggcgcc agcgcaggga gctggacccc atggacatcc gtggctccat
     2341 tgtctacctg gagatcgaca accggcaatg tgtgcagtca tcctcgcagt gcttccagag
     2401 tgccaccgat gtggctgcct tcctaggtgc tcttgcgtca cttggcagcc tcaatattcc
     2461 ttacaagatt gaggccgtga agagtgagcc ggtggagcct ccgctgccct cgcagctgca
     2521 cctcatgtac gtggcagcgg ctgccttcgt gctcctgttc tttgtgggct gtggggtgct
     2581 gctgtcccgc aagcgccggc ggatgaagct gctgagcagc atcgagcagg cctgtgacat
     2641 ctgccggctg aagaaactga agtgcagcaa agaaaagccc aagtgcgcca agtgcctgaa
     2701 gaacaactgg gagtgccggt acagccccaa gaccaagaga agccccctga ccagagccca
     2761 cctgaccgag gtggaaagcc ggctggaaag actggaacag ctgtttctgc tgatcttccc
     2821 acgcgaggac ctggacatga tcctgaagat ggacagcctg caggacatca aggccctgct
     2881 gaccggcctg ttcgtgcagg acaacgtgaa caaggacgcc gtgaccgaca gactggccag
     2941 cgtggaaacc gacatgcccc tgaccctgcg gcagcacaga atcagcgcca ccagcagcag
     3001 cgaggaaagc agcaacaagg gccagcggca gctgacagtg tctgctgctg caggcggaag
     3061 cggaggctct ggcggatctg atgccctgga cgacttcgac ctggatatgc tgggcagcga
     3121 cgccctggat gattttgatc tggacatgct gggatctgac gctctggacg atttcgatct
     3181 cgacatgttg ggatcagatg cactggatga ctttgacctg gacatgctcg gatcaggatc
     3241 cGGGAGTGGC GAAGGCAGGG GCTCCCTTTT GACGTGCGGG GATGTTGAAG AGAACCCTGG
     3301 GCCCGGATCT GGAatggtga gcaagggcga ggaggataac atggccatca tcaaggagtt
     3361 catgcgcttc aaggtgcaca tggagggctc cgtgaacggc cacgagttcg agatcgaggg
     3421 cgagggcgag ggccgcccct acgagggcac ccagaccgcc aagctgaagg tgaccaaggg
     3481 tggccccctg cccttcgcct gggacatcct gtcccctcag ttcatgtacg gctccaaggc
     3541 ctacgtgaag caccccgccg acatccccga ctacttgaag ctgtccttcc ccgagggctt
     3601 caagtgggag cgcgtgatga acttcgagga cggcggcgtg gtgaccgtga cccaggactc
     3661 ctccctgcag gacggcgagt tcatctacaa ggtgaagctg cgcggcacca acttcccctc
     3721 cgacggcccc gtaatgcaga agaagaccat gggctgggag gcctcctccg agcggatgta
     3781 ccccgaggac ggcgccctga agggcgagat caagcagagg ctgaagctga aggacggcgg
     3841 ccactacgac gctgaggtca agaccaccta caaggccaag aagcccgtgc agctgcccgg
     3901 cgcctacaac gtcaacatca agttggacat cacctcccac aacgaggact acaccatcgt
     3961 ggaacagtac gaacgcgccg agggccgcca ctccaccggc ggcatggacg agctgtacaa
     4021 gTAATGGCGC TGagcatgca ggcatgcaag cttgtgcagg catgcaagct tgatatcaag
     4081 cttatcgata atcaacctct ggattacaaa atttgtgaaa gattgactgg tattcttaac
     4141 tatgttgctc cttttacgct atgtggatac gctgctttaa tgcctttgta tcatgctatt
     4201 gcttcccgta tggctttcat tttctcctcc ttgtataaat cctggttgct gtctctttat
     4261 gaggagttgt ggcccgttgt caggcaacgt ggcgtggtgt gcactgtgtt tgctgacgca
     4321 acccccactg gttggggcat tgccaccacc tgtcagctcc tttccgggac tttcgctttc
     4381 cccctcccta ttgccacggc ggaactcatc gccgcctgcc ttgcccgctg ctggacaggg
     4441 gctcggctgt tgggcactga caattccgtg gtgttgtcgg ggaaatcatc gtcctttcct
     4501 tggctgctcg cctgtgttgc cacctggatt ctgcgcggga cgtccttctg ctacgtccct
     4561 tcggccctca atccagcgga ccttccttcc cgcggcctgc tgccggctct gcggcctctt
     4621 ccgcgtcttc gccttcgccc tcagacgagt cggatctccc tttgggccgc ctccccgcat
     4681 AATTACCGTC GACCTCGAGG GAATTAATTC GAGCTCGGTA CCTTTAAGAC CAATGACTTA
     4741 CAAGGCAGCT GTAGATCTTA GCCACTTTTT AAAAGAAAAG GGGGGACTGG AAGGGCTAAT
     4801 TCACTCCCAA CGAAGACAAG ATCTGCTTTT TGCTTGTACT GGGTCTCTCT GGTTAGACCA
     4861 GATCTGAGCC TGGGAGCTCT CTGGCTAACT AGGGAACCCA CTGCTTAAGC CTCAATAAAG
     4921 CTTGCCTTGA GTGCTTCAAG TAGTGTGTGC CCGTCTGTTG TGTGACTCTG GTAACTAGAG
     4981 ATCCCTCAGA CCCTTTTAGT CAGTGTGGAA AATCTCTAGC AGCATCTAGA ATTAATTCCG
     5041 TGTATTCTAT AGTGTCACCT AAATCGTATG TGTATGATAC ATAAGGTTAT GTATTAATTG
     5101 TAGCCGCGTT CTAACGACAA TATGTACAAG CCTAATTGTG TAGCATCTGG CTTACTGAAG
     5161 CAGACCCTAT CATCTCTCTC GTAAACTGCC GTCAGAGTCG GTTTGGTTGG ACGAACCTTC
     5221 TGAGTTTCTG GTAACGCCGT CCCGCACCCG GAAATGGTCA GCGAACCAAT CAGCAGGGTC
     5281 ATCGCTAGCC AGATCCTCTA CGCCGGACGC ATCGTGGCCG GCATCACCGG CGCCACAGGT
     5341 GCGGTTGCTG GCGCCTATAT CGCCGACATC ACCGATGGGG AAGATCGGGC TCGCCACTTC
     5401 GGGCTCATGA GCGCTTGTTT CGGCGTGGGT ATGGTGGCAG GCCCCGTGGC CGGGGGACTG
     5461 TTGGGCGCCA TCTCCTTGCA TGCACCATTC CTTGCGGCGG CGGTGCTCAA CGGCCTCAAC
     5521 CTACTACTGG GCTGCTTCCT AATGCAGGAG TCGCATAAGG GAGAGCGTCG AATGGTGCAC
     5581 TCTCAGTACA ATCTGCTCTG ATGCCGCATA GTTAAGCCAG CCCCGACACC CGCCAACACC
     5641 CGCTGACGCG CCCTGACGGG CTTGTCTGCT CCCGGCATCC GCTTACAGAC AAGCTGTGAC
     5701 CGTCTCCGGG AGCTGCATGT GTCAGAGGTT TTCACCGTCA TCACCGAAAC GCGCGAGACG
     5761 AAAGGGCCTC GTGATACGCC TATTTTTATA GGTTAATGTC ATGATAATAA TGGTTTCTTA
     5821 GACGTCAGGT GGCACTTTTC GGGGAAATGT GCGCGGAACC CCTATTTGTT TATTTTTCTA
     5881 AATACATTCA AATATGTATC CGCTCATGAG ACAATAACCC TGATAAATGC TTCAATAATA
     5941 TTGAAAAAGG AAGAGTATGA GTATTCAACA TTTCCGTGTC GCCCTTATTC CCTTTTTTGC
     6001 GGCATTTTGC CTTCCTGTTT TTGCTCACCC AGAAACGCTG GTGAAAGTAA AAGATGCTGA
     6061 AGATCAGTTG GGTGCACGAG TGGGTTACAT CGAACTGGAT CTCAACAGCG GTAAGATCCT
     6121 TGAGAGTTTT CGCCCCGAAG AACGTTTTCC AATGATGAGC ACTTTTAAAG TTCTGCTATG
     6181 TGGCGCGGTA TTATCCCGTA TTGACGCCGG GCAAGAGCAA CTCGGTCGCC GCATACACTA
     6241 TTCTCAGAAT GACTTGGTTG AGTACTCACC AGTCACAGAA AAGCATCTTA CGGATGGCAT
     6301 GACAGTAAGA GAATTATGCA GTGCTGCCAT AACCATGAGT GATAACACTG CGGCCAACTT
     6361 ACTTCTGACA ACGATCGGAG GACCGAAGGA GCTAACCGCT TTTTTGCACA ACATGGGGGA
     6421 TCATGTAACT CGCCTTGATC GTTGGGAACC GGAGCTGAAT GAAGCCATAC CAAACGACGA
     6481 GCGTGACACC ACGATGCCTG TAGCAATGGC AACAACGTTG CGCAAACTAT TAACTGGCGA
     6541 ACTACTTACT CTAGCTTCCC GGCAACAATT AATAGACTGG ATGGAGGCGG ATAAAGTTGC
     6601 AGGACCACTT CTGCGCTCGG CCCTTCCGGC TGGCTGGTTT ATTGCTGATA AATCTGGAGC
     6661 CGGTGAGCGT GGGTCTCGCG GTATCATTGC AGCACTGGGG CCAGATGGTA AGCCCTCCCG
     6721 TATCGTAGTT ATCTACACGA CGGGGAGTCA GGCAACTATG GATGAACGAA ATAGACAGAT
     6781 CGCTGAGATA GGTGCCTCAC TGATTAAGCA TTGGTAACTG TCAGACCAAG TTTACTCATA
     6841 TATACTTTAG ATTGATTTAA AACTTCATTT TTAATTTAAA AGGATCTAGG TGAAGATCCT
     6901 TTTTGATAAT CTCATGACCA AAATCCCTTA ACGTGAGTTT TCGTTCCACT GAGCGTCAGA
     6961 CCCCGTAGAA AAGATCAAAG GATCTTCTTG AGATCCTTTT TTTCTGCGCG TAATCTGCTG
     7021 CTTGCAAACA AAAAAACCAC CGCTACCAGC GGTGGTTTGT TTGCCGGATC AAGAGCTACC
     7081 AACTCTTTTT CCGAAGGTAA CTGGCTTCAG CAGAGCGCAG ATACCAAATA CTGTTCTTCT
     7141 AGTGTAGCCG TAGTTAGGCC ACCACTTCAA GAACTCTGTA GCACCGCCTA CATACCTCGC
     7201 TCTGCTAATC CTGTTACCAG TGGCTGCTGC CAGTGGCGAT AAGTCGTGTC TTACCGGGTT
     7261 GGACTCAAGA CGATAGTTAC CGGATAAGGC GCAGCGGTCG GGCTGAACGG GGGGTTCGTG
     7321 CACACAGCCC AGCTTGGAGC GAACGACCTA CACCGAACTG AGATACCTAC AGCGTGAGCT
     7381 ATGAGAAAGC GCCACGCTTC CCGAAGGGAG AAAGGCGGAC AGGTATCCGG TAAGCGGCAG
     7441 GGTCGGAACA GGAGAGCGCA CGAGGGAGCT TCCAGGGGGA AACGCCTGGT ATCTTTATAG
     7501 TCCTGTCGGG TTTCGCCACC TCTGACTTGA GCGTCGATTT TTGTGATGCT CGTCAGGGGG
     7561 GCGGAGCCTA TGGAAAAACG CCAGCAACGC GGCCTTTTTA CGGTTCCTGG CCTTTTGCTG
     7621 GCCTTTTGCT CACATGTTCT TTCCTGCGTT ATCCCCTGAT TCTGTGGATA ACCGTATTAC
     7681 CGCCTTTGAG TGAGCTGATA CCGCTCGCCG CAGCCGAACG ACCGAGCGCA GCGAGTCAGT
     7741 GAGCGAGGAA GCGGAAGAGC GCCCAATACG CAAACCGCCT CTCCCCGCGC GTTGGCCGAT
     7801 TCATTAATGc agctgtggaa tgtgtgtcag ttagggtgtg gaaagtcccc aggctcccca
     7861 gcaggcagaa gtatgcaaag catgcatctc aattagtcag caaccaggtg tggaaagtcc
     7921 ccaggctccc cagcaggcag aagtatgcaa agcatgcatc tcaattagtc agcaaccata
     7981 gtcccgcccc taactccgcc catcccgccc ctaactccgc ccagttccgc ccattctccg
     8041 ccccatggct gactaatttt ttttatttat gcagaggccg aggccgcctc ggcctctgag
     8101 ctattccaga agtagtgagg aggctttttt ggaggcCTAG GCTTTTGCAA AAAGCTTGGA
     8161 CACAAGACAG GCTTGCGAGA TATGTTTGAG AATACCACTT TATCCCGCGT CAGGGAGAGG
     8221 CAGTGCGTAA AAAGACGCGG ACTCATGTGA AATACTGGTT TTTAGTGCGC CAGATCTCTA
     8281 TAATCTCGCG CAACCTATTT TCCCCTCGAA CACTTTTTAA GCCGTAGATA AACAGGCTGG
     8341 GACACTTCAC ATGAGCGAAA AATACATCGT CACCTGGGAC ATGTTGCAGA TCCATGCACG
     8401 TAAACTCGCA AGCCGACTGA TGCCTTCTGA ACAATGGAAA GGCATTATTG CCGTAAGCCG
     8461 TGGCGGTCTG TACCGGGTGC GTTACTGGCG CGTGAACTGG GTATTCGTCA TGTCGATACC
     8521 GTTTGTATTT CCAGCTACGA TCACGACAAC CAGCGCGAGC TTAAAGTGCT GAAACGCGCA
     8581 GAAGGCGATG GCGAAGGCTT CATCGTTATT GATGACCTGG TGGATACCGG TGGTACTGCG
     8641 GTTGCGATTC GTGAAATGTA TCCAAAAGCG CACTTTGTCA CCATCTTCGC AAAACCGGCT
     8701 GGTCGTCCGC TGGTTGATGA CTATGTTGTT GATATCCCGC AAGATACCTG GATTGAACAG
     8761 CCGTGGGATA TGGGCGTCGT ATTCGTCCCG CCAATCTCCG GTCGCTAATC TTTTCAACGC
     8821 CTGGCACTGC CGGGCGTTGT TCTTTTTAAC TTCAGGCGGG TTACAATAGT TTCCAGTAAG
     8881 TATTCTGGAG GCTGCATCCA TGACACAGGC AAACCTGAGC GAAACCCTGT TCAAACCCCG
     8941 CTTTAAACAT CCTGAAACCT CGACGCTAGT CCGCCGCTTT AATCACGGCG CACAACCGCC
     9001 TGTGCAGTCG GCCCTTGATG GTAAAACCAT CCCTCACTGG TATCGCATGA TTAACCGTCT
     9061 GATGTGGATC TGGCGCGGCA TTGACCCACG CGAAATCCTC GACGTCCAGG CACGTATTGT
     9121 GATGAGCGAT GCCGAACGTA CCGACGATGA TTTATACGAT ACGGTGATTG GCTACCGTGG
     9181 CGGCAACTGG ATTTATGAGT GGGCCCCGGA TCTTTGTGAA GGAACCTTAC TTCTGTGGTG
     9241 TGACATAATT GGACAAACTA CCTACAGAGA TTTAAAGCTC TAAGGTAAAT ATAAAATTTT
     9301 TAAGTGTATA ATGTGTTAAA CTACTGATTC TAATTGTTTG TGTATTTTAG ATTCCAACCT
     9361 ATGGAACTGA TGAATGGGAG CAGTGGTGGA ATGCCTTTAA TGAGGAAAAC CTGTTTTGCT
     9421 CAGAAGAAAT GCCATCTAGT GATGATGAGG CTACTGCTGA CTCTCAACAT TCTACTCCTC
     9481 CAAAAAAGAA GAGAAAGGTA GAAGACCCCA AGGACTTTCC TTCAGAATTG CTAAGTTTTT
     9541 TGAGTCATGC TGTGTTTAGT AATAGAACTC TTGCTTGCTT TGCTATTTAC ACCACAAAGG
     9601 AAAAAGCTGC ACTGCTATAC AAGAAAATTA TGGAAAAATA TTCTGTAACC TTTATAAGTA
     9661 GGCATAACAG TTATAATCAT AACATACTGT TTTTTCTTAC TCCACACAGG CATAGAGTGT
     9721 CTGCTATTAA TAACTATGCT CAAAAATTGT GTACCTTTAG CTTTTTAATT TGTAAAGGGG
     9781 TTAATAAGGA ATATTTGATG TATAGTGCCT TGACTAGAGA TCATAATCAG ccataccaca
     9841 tttgtagagG TTTTACTTGC TTTaaaaaac ctcccacacc tccccctgaa cctgaaacat
     9901 aaaatgaatg caattgttgt tgttaacttg tttattgcag cttataatgg ttacaaataa
     9961 agcaatagca tcacaaattt cacaaataaa gcattttttt cactgcattc tagttgtggt
    10021 ttgtccaaac tcatcaatgt atcttatcat gtctgGATCA ACTGGATAAC TCAAGCTAAC
    10081 CAAAATCATC CCAAACTTCC CACCCCATAC CCTATTACCA CTGCCAATTA CCTGTGGTTT
    10141 CATTTACTCT AAACCTGTGA TTCCTCTGAA TTATTTTCAT TTTAAAGAAA TTGTATTTGT
    10201 TAAATATGTA CTACAAACTT AGTAGTtgga agggctaatt cactcccaaa gaagacaaga
    10261 tatccttgat ctgtggatct accacacaca aggctacttc cctgattagc agaactacac
    10321 accagggcca ggggtcagat atccactgac ctttggatgg tgctacaagc tagtaccagt
    10381 tgagccagat aaggtagaag aggccaataa aggagagaac accagcttgt tacaccctgt
    10441 gagcctgcat gggatggatg acccggagag agaagtgtta gagtggaggt ttgacagccg
    10501 cctagcattt catcacgtgg cccgagagct gcatccggag tacttcaaga actgctgata
    10561 tcgagcttgc tacaagggac tttccgctgg ggactttcca gggaggcgtg gcctgggcgg
    10621 gactggggag tggcgagccc tcagatcctg catataagca gctgcttttt gcctgtactg
    10681 ggtctctctg gttagaccag atctgagcct gggagctctc tggctaacta gggaacccac
    10741 tgcttaagcc tcaataaagc ttgccttgag tgcttcaagt agtgtgtgcc cgtctgttgt
    10801 gtgactctgg taactagaga tccctcagac ccttttagtc agtgtggaaa atctctagca
    10861 GTGGCGCCCG AACAGGGACT TGAAAGCGAA AGGGAAACCA GAGGAGCTCT cTCGACGCAG
    10921 GACTCGGCTT GCTGAAGCGC GCACGGCAAG AGGCGAGGGG CGGCGACTGG TGAGTACGCC
    10981 AAAAATTTTG ACTAGCGGAG GCTAGAAGGA GAGAGATGGG TGCGAGAGCG TCAGTATTAA
    11041 GCGGGGGAGA ATTAGATCGc gATGGGAAAA AATTCGGTTA AGGCCAGGGG GAAAGAAAAA
    11101 ATATAAATTA AAACATATAG TATGGGCAAG CAGGGAGCTA GAACGATTCG CAGTTAATCC
    11161 TGGCCTGTTA GAAACATCAG AAGGCTGTAG ACAAATACTG GGACAGCTAC AACCATCCCT
    11221 TCAGACAGGA TCAGAAGAAC TTAGATCATT ATATAATACA GTAGCAACCC TCTATTGTGT
    11281 GCATCAAAGG ATAGAGATAA AAGACACCAA GGAAGCTTTA GACAAGATAG AGGAAGAGCA
    11341 AAACAAAAGT AAGACCACCG CACAGCAAGC GGCCGGCCGC TGATCTTCAG ACCTGGAGGA
    11401 GGAGATATGA GGGACAATTG GAGAAGTGAA TTATATAAAT ATAAAGTAGT AAAAATTGAA
    11461 CCATTAGGAG TAGCACCCAC CAAGGCAAAG AGAAGAGTGG TGCAGAGAGA AAAAAGAGCA
    11521 GTGGGAATAG GAGCTTTGTT CCTTGGGTTC TTGGGAGCAG CAGGAAGCAC TATGGGCGCA
    11581 GCGTCAATGA CGCTGACGGT ACAGGCCAGA CAATTATTGT CTGGTATAGT GCAGCAGCAG
    11641 AACAATTTGC TGAGGGCTAT TGAGGCGCAA CAGCATCTGT TGCAACTCAC AGTCTGGGGC
    11701 ATCAAGCAGC TCCAGGCAAG AATCCTGGCT GTGGAAAGAT ACCTAAAGGA TCAACAGCTC
    11761 CTGGGGATTT GGGGTTGCTC TGGAAAACTC ATTTGCACCA CTGCTGTGCC TTGGAATGCT
    11821 AGTTGGAGTA ATAAATCTCT GGAACAGATT TGGAATCACA CGACCTGGAT GGAGTGGGAC
    11881 AGAGAAATTA ACAATTACAC AAGCTTAATA CACTCCTTAA TTGAAGAATC GCAAAACCAG
    11941 CAAGAAAAGA ATGAACAAGA ATTATTGGAA TTAGATAAAT GGGCAAGTTT GTGGAATTGG
    12001 TTTAACATAA CAAATTGGCT GTGGTATATA AAATTATTCA TAATGATAGT AGGAGGCTTG
    12061 GTAGGTTTAA GAATAGTTTT TGCTGTACTT TCTATAGTGA ATAGAGTTAG GCAGGGATAT
    12121 TCACCATTAT CGTTTCAGAC CCACCTCCCA ACCCCGAGGG GACCCGACAG GCCCGAAGGA
    12181 ATAGAAGAAG AAGGTGGAGA GAGAGACAGA GACAGATCCA TTCGATTAGT GAACGGATCT
    12241 CGACGGTATc gccaaatggc agtattcatc cacaatttta aaagaaaagg ggggattggg
    12301 gggtacagtg caggggaaag aatagtagac ataatagcaa cagacataca aactaaagaa
    12361 ttacaaaaac aaa
//
