# Supplementary material for: De novo-designed minibinders expand the synthetic biology sensing repertoire
Source: bioRxiv. 2024 Aug 29:2024.01.12.575267. Originally published 2024 Jan 15. Preprint. [Version 2] doi: 10.1101/2024.01.12.575267 (PMC10827046; doi:10.1101/2024.01.12.575267)
Supplement: Supplement 3 [file media-3.zip › dna/pZYW239 - LCB1_Fibcon-CAR.gb]

LOCUS       pZYW239_-_LCB1_Fibcon- 11710 bp ds-DNA     circular     17-JAN-2022
DEFINITION  .
COMMENT     Sequence created by bulk assembly. Backbone 5' end ligation method:
            enzyme with enzyme AarI 3' end ligation method: enzyme with enzyme
            AarI Insert 5' end ligation method: enzyme with enzyme AarI 3' end
            ligation method: enzyme with enzyme AarI Backbone 5' end ligation
            method: enzyme with enzyme AarI 3' end ligation method: enzyme with
            enzyme AarI
FEATURES             Location/Qualifiers
     misc_feature          110..113
                           /label="BsaI"
                           /ApEinfo_revcolor="#b1ff67"
                           /ApEinfo_fwdcolor="#b1ff67"
     misc_feature          110..113
                           /label="BsaI"
                           /ApEinfo_revcolor="#b1ff67"
                           /ApEinfo_fwdcolor="#b1ff67"
     misc_feature          complement(110..113)
                           /label="BsaI"
                           /ApEinfo_revcolor="#b1ff67"
                           /ApEinfo_fwdcolor="#b1ff67"
     misc_feature          complement(110..113)
                           /label="BsaI"
                           /ApEinfo_revcolor="#b1ff67"
                           /ApEinfo_fwdcolor="#b1ff67"
     misc_feature          complement(1303..1306)
                           /label="BsaI"
                           /ApEinfo_revcolor="#b1ff67"
                           /ApEinfo_fwdcolor="#b1ff67"
     misc_feature          complement(1303..1306)
                           /label="BsaI"
                           /ApEinfo_revcolor="#b1ff67"
                           /ApEinfo_fwdcolor="#b1ff67"
     misc_feature          1307..1366
                           /label="Signal Sequence"
                           /ApEinfo_revcolor="#85dae9"
                           /ApEinfo_fwdcolor="#85dae9"
     misc_feature          1367..1396
                           /label="Myc"
                           /ApEinfo_revcolor="#9eafd2"
                           /ApEinfo_fwdcolor="#9eafd2"
     misc_feature          1397..1426
                           /label="2xGGGGS linker"
                           /ApEinfo_revcolor="#b7e6d7"
                           /ApEinfo_fwdcolor="#b7e6d7"
     misc_feature          1427..1594
                           /label="LCB1_v1.3"
                           /ApEinfo_revcolor="#c7b0e3"
                           /ApEinfo_fwdcolor="#c7b0e3"
     CDS                   1595..1869
                           /label="Fibcon"
                           /ApEinfo_revcolor="#993366"
                           /ApEinfo_fwdcolor="#993366"
     misc_feature          1870..1873
                           /label="BsaI"
                           /ApEinfo_revcolor="#b1ff67"
                           /ApEinfo_fwdcolor="#b1ff67"
     misc_feature          1874..2080
                           /label="CD8a Hinge + TMD"
                           /ApEinfo_revcolor="#c6c9d1"
                           /ApEinfo_fwdcolor="#c6c9d1"
     misc_feature          2087..2212
                           /label="4-1BB co-stim"
                           /ApEinfo_revcolor="#b7e6d7"
                           /ApEinfo_fwdcolor="#b7e6d7"
     misc_feature          2213..2548
                           /label="CD3zeta"
                           /ApEinfo_revcolor="#d59687"
                           /ApEinfo_fwdcolor="#d59687"
     misc_feature          complement(2575..2578)
                           /label="BsaI"
                           /ApEinfo_revcolor="#b1ff67"
                           /ApEinfo_fwdcolor="#b1ff67"
     misc_feature          2588..2641
                           /label="T2A"
                           /ApEinfo_revcolor="#ff9ccd"
                           /ApEinfo_fwdcolor="#ff9ccd"
     misc_feature          2651..3358
                           /label="mCherry"
                           /ApEinfo_revcolor="#f58a5e"
                           /ApEinfo_fwdcolor="#f58a5e"
     misc_feature          3366..3369
                           /label="BsaI"
                           /ApEinfo_revcolor="#b1ff67"
                           /ApEinfo_fwdcolor="#b1ff67"
     misc_feature          3366..3369
                           /label="BsaI"
                           /ApEinfo_revcolor="#b1ff67"
                           /ApEinfo_fwdcolor="#b1ff67"
     misc_feature          3426..4017
                           /label="WPRE"
                           /ApEinfo_revcolor="#dc143c"
                           /ApEinfo_fwdcolor="#dc143c"
     promoter              complement(4383..4401)
                           /label="SP6 promoter"
                           /ApEinfo_revcolor="#85dae9"
                           /ApEinfo_fwdcolor="#85dae9"
     misc_feature          5189..5293
                           /label="AmpR Promoter"
                           /ApEinfo_revcolor="#d59687"
                           /ApEinfo_fwdcolor="#d59687"
     Antibiotic Resistance 5492..6150
                           /label="AmpR"
                           /ApEinfo_revcolor="#ffef86"
                           /ApEinfo_fwdcolor="#ffef86"
     rep_origin            6249..6931
                           /label="ColE1 origin"
                           /ApEinfo_revcolor="#9eafd2"
                           /ApEinfo_fwdcolor="#9eafd2"
     promoter              7172..7488
                           /label="SV40 promoter"
                           /ApEinfo_revcolor="#84b0dc"
                           /ApEinfo_fwdcolor="#84b0dc"
     promoter              7292..7488
                           /label="SV40 early promoter"
                           /ApEinfo_revcolor="#84b0dc"
                           /ApEinfo_fwdcolor="#84b0dc"
     polyA_signal          complement(9201..9392)
                           /label="SV40 late polyA"
                           /ApEinfo_revcolor="#d59687"
                           /ApEinfo_fwdcolor="#d59687"
     LTR                   9564..10197
                           /label="3' LTR"
                           /ApEinfo_revcolor="#f8d3a9"
                           /ApEinfo_fwdcolor="#f8d3a9"
     misc_feature          10244..10369
                           /label="HIV-1 Ψ"
                           /ApEinfo_revcolor="#f8d3a9"
                           /ApEinfo_fwdcolor="#f8d3a9"
     misc_feature          10244..10369
                           /label="HIV-1 Psi"
                           /ApEinfo_revcolor="#f8d3a9"
                           /ApEinfo_fwdcolor="#f8d3a9"
     misc_feature          10866..11099
                           /label="RRE"
                           /ApEinfo_revcolor="#f8d3a9"
                           /ApEinfo_fwdcolor="#f8d3a9"
     misc_feature          11587..56
                           /label="cPPT"
                           /ApEinfo_revcolor="#dc143c"
                           /ApEinfo_fwdcolor="#dc143c"
     misc_feature          11613..20
                           /label="cPPT/CTS"
                           /ApEinfo_revcolor="#f8d3a9"
                           /ApEinfo_fwdcolor="#f8d3a9"
ORIGIN
        1 ttacaaaaat tcaaaatttt cgggtttatt acagggacag cagagatcca gtttggATCG
       61 ATAAGCTTGA TATCGaattc tcacgcgTAT CGaattctca cgcgtctgaa acgcgtgagg
      121 ctccggtgcc cgtcagtggg cagagcgcac atcgcccaca gtccccgaga agttgggggg
      181 aggggtcggc aattgaaccg gtgcctagag aaggtggcgc ggggtaaact gggaaagtga
      241 tgtcgtgtac tggctccgcc tttttcccga gggtggggga gaaccgtata taagtgcagt
      301 agtcgccgtg aacgttcttt ttcgcaacgg gtttgccgcc agaacacagg taagtgccgt
      361 gtgtggttcc cgcgggcctg gcctctttac gggttatggc ccttgcgtgc cttgaattac
      421 ttccacctgg ctgcagtacg tgattcttga tcccgagctt cgggttggaa gtgggtggga
      481 gagttcgagg ccttgcgctt aaggagcccc ttcgcctcgt gcttgagttg aggcctggcc
      541 tgggcgctgg ggccgccgcg tgcgaatctg gtggcacctt cgcgcctgtc tcgctgcttt
      601 cgataagtct ctagccattt aaaatttttg atgacctgct gcgacgcttt ttttctggca
      661 agatagtctt gtaaatgcgg gccaagatct gcacactggt atttcggttt ttggggccgc
      721 gggcggcgac ggggcccgtg cgtcccagcg cacatgttcg gcgaggcggg gcctgcgagc
      781 gcggccaccg agaatcggac gggggtagtc tcaagctggc cggcctgctc tggtgcctgg
      841 cctcgcgccg ccgtgtatcg ccccgccctg ggcggcaagg ctggcccggt cggcaccagt
      901 tgcgtgagcg gaaagatggc cgcttcccgg ccctgctgca gggagctcaa aatggaggac
      961 gcggcgctcg ggagagcggg cgggtgagtc acccacacaa aggaaaaggg cctttccgtc
     1021 ctcagccgtc gcttcatgtg actccacgga gtaccgggcg ccgtccaggc acctcgatta
     1081 gttctcgagc ttttggagta cgtcgtcttt aggttggggg gaggggtttt atgcgatgga
     1141 gtttccccac actgagtggg tggagactga agttaggcca gcttggcact tgatgtaatt
     1201 ctccttggaa tttgcccttt ttgagtttgg atcttggttc attctcaagc ctcagacagt
     1261 ggttcaaagt ttttttcttc catttcaggt gtcgtgagcc actatgGCCT TGCCCGTTAC
     1321 GGCACTTCTG CTCCCACTCG CATTGCTGCT TCACGCCGCC CGACCAGAAC AGAAACTCAT
     1381 AAGTGAAGAA GAcCTTGGGG GAGGCGGTTC CGGGGGAGGC GGTTCTGACA AGGAAAACAT
     1441 TCTCCAGAAA ATATACGAGA TCATGAAAAC CCTCGAGCAA CTGGGCCACG CAGAGGCTAG
     1501 CATGCAAGTG TCCGATCTGA TCTATGAATT CATGAAGCAG GGGGACGAGA GACTGTTGGA
     1561 GGAAGCCGAG CGGTTACTTG AAGAGGTCGA AAGGAtgctg gatgcgccga ccgatctgca
     1621 ggtaaccaac gtgaccgata ccagcattac cgtgagctgg accccgccga gcgcgaccat
     1681 taccggctat cgcattacct ataccccgag caacggcccg ggcgaaccga aagaactgac
     1741 cgtgccgccg agcagcacca gcgtgaccat taccggcctg accccgggcg tggaatatgt
     1801 ggtgagcgtg tatgcgctga aagataacca ggaaagcccg ccgctggtgg gcacccagac
     1861 caccggcggT TCTaccacga cgccagcgcc gcgaccacca acaccggcgc ccaccatcgc
     1921 gtcgcagccc ctgtccctgc gcccagaggc gtgccggcca gcggcggggg gcgcagtgca
     1981 cacgaggggg ctggacttcg cctgtgatat ctacatctgg gcgcccttgg ccgggacttg
     2041 tggggtcctt ctcctgtcac tggttatcac cctttactgc tccctaaaac ggggcagaaa
     2101 gaaactcctg tatatattca aacaaccatt tatgaggcca gtacaaacta ctcaagagga
     2161 agatggctgt agctgccgat ttccagaaga agaagaagga ggatgtgaac tgagagtgaa
     2221 gttcagcagg agcgcagacg cccccgcgta caagcagggc cagaaccagc tctataacga
     2281 gctcaatcta ggacgaagag aggagtacga tgttttggac aaaagacgtg gccgggaccc
     2341 tgagatgggg ggaaagccga gaaggaagaa ccctcaggaa ggcctgtaca atgaactgca
     2401 gaaagataag atggcggagg cctacagtga gattgggatg aaaggcgagc gccggagggg
     2461 caaggggcac gatggccttt accagggact cagtacagcc accaaggaca cctacgacgc
     2521 ccttcacatg caggccctgc ctcctcgcgg aagcgggtcc ggtagcggat ctggatccGG
     2581 GAGTGGCGAA GGCAGGGGCT CCCTTTTGAC GTGCGGGGAT GTTGAAGAGA ACCCTGGGCC
     2641 CGGATCTGGA atggtgagca agggcgagga ggataacatg gccatcatca aggagttcat
     2701 gcgcttcaag gtgcacatgg agggctccgt gaacggccac gagttcgaga tcgagggcga
     2761 gggcgagggc cgcccctacg agggcaccca gaccgccaag ctgaaggtga ccaagggtgg
     2821 ccccctgccc ttcgcctggg acatcctgtc ccctcagttc atgtacggct ccaaggccta
     2881 cgtgaagcac cccgccgaca tccccgacta cttgaagctg tccttccccg agggcttcaa
     2941 gtgggagcgc gtgatgaact tcgaggacgg cggcgtggtg accgtgaccc aggactcctc
     3001 cctgcaggac ggcgagttca tctacaaggt gaagctgcgc ggcaccaact tcccctccga
     3061 cggccccgta atgcagaaga agaccatggg ctgggaggcc tcctccgagc ggatgtaccc
     3121 cgaggacggc gccctgaagg gcgagatcaa gcagaggctg aagctgaagg acggcggcca
     3181 ctacgacgct gaggtcaaga ccacctacaa ggccaagaag cccgtgcagc tgcccggcgc
     3241 ctacaacgtc aacatcaagt tggacatcac ctcccacaac gaggactaca ccatcgtgga
     3301 acagtacgaa cgcgccgagg gccgccactc caccggcggc atggacgagc tgtacaagTA
     3361 ATGGCGCTGa gcatgcaggc atgcaagctt gtgcaggcat gcaagcttga tatcaagctt
     3421 atcgataatc aacctctgga ttacaaaatt tgtgaaagat tgactggtat tcttaactat
     3481 gttgctcctt ttacgctatg tggatacgct gctttaatgc ctttgtatca tgctattgct
     3541 tcccgtatgg ctttcatttt ctcctccttg tataaatcct ggttgctgtc tctttatgag
     3601 gagttgtggc ccgttgtcag gcaacgtggc gtggtgtgca ctgtgtttgc tgacgcaacc
     3661 cccactggtt ggggcattgc caccacctgt cagctccttt ccgggacttt cgctttcccc
     3721 ctccctattg ccacggcgga actcatcgcc gcctgccttg cccgctgctg gacaggggct
     3781 cggctgttgg gcactgacaa ttccgtggtg ttgtcgggga aatcatcgtc ctttccttgg
     3841 ctgctcgcct gtgttgccac ctggattctg cgcgggacgt ccttctgcta cgtcccttcg
     3901 gccctcaatc cagcggacct tccttcccgc ggcctgctgc cggctctgcg gcctcttccg
     3961 cgtcttcgcc ttcgccctca gacgagtcgg atctcccttt gggccgcctc cccgcatAAT
     4021 TACCGTCGAC CTCGAGGGAA TTAATTCGAG CTCGGTACCT TTAAGACCAA TGACTTACAA
     4081 GGCAGCTGTA GATCTTAGCC ACTTTTTAAA AGAAAAGGGG GGACTGGAAG GGCTAATTCA
     4141 CTCCCAACGA AGACAAGATC TGCTTTTTGC TTGTACTGGG TCTCTCTGGT TAGACCAGAT
     4201 CTGAGCCTGG GAGCTCTCTG GCTAACTAGG GAACCCACTG CTTAAGCCTC AATAAAGCTT
     4261 GCCTTGAGTG CTTCAAGTAG TGTGTGCCCG TCTGTTGTGT GACTCTGGTA ACTAGAGATC
     4321 CCTCAGACCC TTTTAGTCAG TGTGGAAAAT CTCTAGCAGC ATCTAGAATT AATTCCGTGT
     4381 ATTCTATAGT GTCACCTAAA TCGTATGTGT ATGATACATA AGGTTATGTA TTAATTGTAG
     4441 CCGCGTTCTA ACGACAATAT GTACAAGCCT AATTGTGTAG CATCTGGCTT ACTGAAGCAG
     4501 ACCCTATCAT CTCTCTCGTA AACTGCCGTC AGAGTCGGTT TGGTTGGACG AACCTTCTGA
     4561 GTTTCTGGTA ACGCCGTCCC GCACCCGGAA ATGGTCAGCG AACCAATCAG CAGGGTCATC
     4621 GCTAGCCAGA TCCTCTACGC CGGACGCATC GTGGCCGGCA TCACCGGCGC CACAGGTGCG
     4681 GTTGCTGGCG CCTATATCGC CGACATCACC GATGGGGAAG ATCGGGCTCG CCACTTCGGG
     4741 CTCATGAGCG CTTGTTTCGG CGTGGGTATG GTGGCAGGCC CCGTGGCCGG GGGACTGTTG
     4801 GGCGCCATCT CCTTGCATGC ACCATTCCTT GCGGCGGCGG TGCTCAACGG CCTCAACCTA
     4861 CTACTGGGCT GCTTCCTAAT GCAGGAGTCG CATAAGGGAG AGCGTCGAAT GGTGCACTCT
     4921 CAGTACAATC TGCTCTGATG CCGCATAGTT AAGCCAGCCC CGACACCCGC CAACACCCGC
     4981 TGACGCGCCC TGACGGGCTT GTCTGCTCCC GGCATCCGCT TACAGACAAG CTGTGACCGT
     5041 CTCCGGGAGC TGCATGTGTC AGAGGTTTTC ACCGTCATCA CCGAAACGCG CGAGACGAAA
     5101 GGGCCTCGTG ATACGCCTAT TTTTATAGGT TAATGTCATG ATAATAATGG TTTCTTAGAC
     5161 GTCAGGTGGC ACTTTTCGGG GAAATGTGCG CGGAACCCCT ATTTGTTTAT TTTTCTAAAT
     5221 ACATTCAAAT ATGTATCCGC TCATGAGACA ATAACCCTGA TAAATGCTTC AATAATATTG
     5281 AAAAAGGAAG AGTATGAGTA TTCAACATTT CCGTGTCGCC CTTATTCCCT TTTTTGCGGC
     5341 ATTTTGCCTT CCTGTTTTTG CTCACCCAGA AACGCTGGTG AAAGTAAAAG ATGCTGAAGA
     5401 TCAGTTGGGT GCACGAGTGG GTTACATCGA ACTGGATCTC AACAGCGGTA AGATCCTTGA
     5461 GAGTTTTCGC CCCGAAGAAC GTTTTCCAAT GATGAGCACT TTTAAAGTTC TGCTATGTGG
     5521 CGCGGTATTA TCCCGTATTG ACGCCGGGCA AGAGCAACTC GGTCGCCGCA TACACTATTC
     5581 TCAGAATGAC TTGGTTGAGT ACTCACCAGT CACAGAAAAG CATCTTACGG ATGGCATGAC
     5641 AGTAAGAGAA TTATGCAGTG CTGCCATAAC CATGAGTGAT AACACTGCGG CCAACTTACT
     5701 TCTGACAACG ATCGGAGGAC CGAAGGAGCT AACCGCTTTT TTGCACAACA TGGGGGATCA
     5761 TGTAACTCGC CTTGATCGTT GGGAACCGGA GCTGAATGAA GCCATACCAA ACGACGAGCG
     5821 TGACACCACG ATGCCTGTAG CAATGGCAAC AACGTTGCGC AAACTATTAA CTGGCGAACT
     5881 ACTTACTCTA GCTTCCCGGC AACAATTAAT AGACTGGATG GAGGCGGATA AAGTTGCAGG
     5941 ACCACTTCTG CGCTCGGCCC TTCCGGCTGG CTGGTTTATT GCTGATAAAT CTGGAGCCGG
     6001 TGAGCGTGGG TCTCGCGGTA TCATTGCAGC ACTGGGGCCA GATGGTAAGC CCTCCCGTAT
     6061 CGTAGTTATC TACACGACGG GGAGTCAGGC AACTATGGAT GAACGAAATA GACAGATCGC
     6121 TGAGATAGGT GCCTCACTGA TTAAGCATTG GTAACTGTCA GACCAAGTTT ACTCATATAT
     6181 ACTTTAGATT GATTTAAAAC TTCATTTTTA ATTTAAAAGG ATCTAGGTGA AGATCCTTTT
     6241 TGATAATCTC ATGACCAAAA TCCCTTAACG TGAGTTTTCG TTCCACTGAG CGTCAGACCC
     6301 CGTAGAAAAG ATCAAAGGAT CTTCTTGAGA TCCTTTTTTT CTGCGCGTAA TCTGCTGCTT
     6361 GCAAACAAAA AAACCACCGC TACCAGCGGT GGTTTGTTTG CCGGATCAAG AGCTACCAAC
     6421 TCTTTTTCCG AAGGTAACTG GCTTCAGCAG AGCGCAGATA CCAAATACTG TTCTTCTAGT
     6481 GTAGCCGTAG TTAGGCCACC ACTTCAAGAA CTCTGTAGCA CCGCCTACAT ACCTCGCTCT
     6541 GCTAATCCTG TTACCAGTGG CTGCTGCCAG TGGCGATAAG TCGTGTCTTA CCGGGTTGGA
     6601 CTCAAGACGA TAGTTACCGG ATAAGGCGCA GCGGTCGGGC TGAACGGGGG GTTCGTGCAC
     6661 ACAGCCCAGC TTGGAGCGAA CGACCTACAC CGAACTGAGA TACCTACAGC GTGAGCTATG
     6721 AGAAAGCGCC ACGCTTCCCG AAGGGAGAAA GGCGGACAGG TATCCGGTAA GCGGCAGGGT
     6781 CGGAACAGGA GAGCGCACGA GGGAGCTTCC AGGGGGAAAC GCCTGGTATC TTTATAGTCC
     6841 TGTCGGGTTT CGCCACCTCT GACTTGAGCG TCGATTTTTG TGATGCTCGT CAGGGGGGCG
     6901 GAGCCTATGG AAAAACGCCA GCAACGCGGC CTTTTTACGG TTCCTGGCCT TTTGCTGGCC
     6961 TTTTGCTCAC ATGTTCTTTC CTGCGTTATC CCCTGATTCT GTGGATAACC GTATTACCGC
     7021 CTTTGAGTGA GCTGATACCG CTCGCCGCAG CCGAACGACC GAGCGCAGCG AGTCAGTGAG
     7081 CGAGGAAGCG GAAGAGCGCC CAATACGCAA ACCGCCTCTC CCCGCGCGTT GGCCGATTCA
     7141 TTAATGcagc tgtggaatgt gtgtcagtta gggtgtggaa agtccccagg ctccccagca
     7201 ggcagaagta tgcaaagcat gcatctcaat tagtcagcaa ccaggtgtgg aaagtcccca
     7261 ggctccccag caggcagaag tatgcaaagc atgcatctca attagtcagc aaccatagtc
     7321 ccgcccctaa ctccgcccat cccgccccta actccgccca gttccgccca ttctccgccc
     7381 catggctgac taattttttt tatttatgca gaggccgagg ccgcctcggc ctctgagcta
     7441 ttccagaagt agtgaggagg cttttttgga ggcCTAGGCT TTTGCAAAAA GCTTGGACAC
     7501 AAGACAGGCT TGCGAGATAT GTTTGAGAAT ACCACTTTAT CCCGCGTCAG GGAGAGGCAG
     7561 TGCGTAAAAA GACGCGGACT CATGTGAAAT ACTGGTTTTT AGTGCGCCAG ATCTCTATAA
     7621 TCTCGCGCAA CCTATTTTCC CCTCGAACAC TTTTTAAGCC GTAGATAAAC AGGCTGGGAC
     7681 ACTTCACATG AGCGAAAAAT ACATCGTCAC CTGGGACATG TTGCAGATCC ATGCACGTAA
     7741 ACTCGCAAGC CGACTGATGC CTTCTGAACA ATGGAAAGGC ATTATTGCCG TAAGCCGTGG
     7801 CGGTCTGTAC CGGGTGCGTT ACTGGCGCGT GAACTGGGTA TTCGTCATGT CGATACCGTT
     7861 TGTATTTCCA GCTACGATCA CGACAACCAG CGCGAGCTTA AAGTGCTGAA ACGCGCAGAA
     7921 GGCGATGGCG AAGGCTTCAT CGTTATTGAT GACCTGGTGG ATACCGGTGG TACTGCGGTT
     7981 GCGATTCGTG AAATGTATCC AAAAGCGCAC TTTGTCACCA TCTTCGCAAA ACCGGCTGGT
     8041 CGTCCGCTGG TTGATGACTA TGTTGTTGAT ATCCCGCAAG ATACCTGGAT TGAACAGCCG
     8101 TGGGATATGG GCGTCGTATT CGTCCCGCCA ATCTCCGGTC GCTAATCTTT TCAACGCCTG
     8161 GCACTGCCGG GCGTTGTTCT TTTTAACTTC AGGCGGGTTA CAATAGTTTC CAGTAAGTAT
     8221 TCTGGAGGCT GCATCCATGA CACAGGCAAA CCTGAGCGAA ACCCTGTTCA AACCCCGCTT
     8281 TAAACATCCT GAAACCTCGA CGCTAGTCCG CCGCTTTAAT CACGGCGCAC AACCGCCTGT
     8341 GCAGTCGGCC CTTGATGGTA AAACCATCCC TCACTGGTAT CGCATGATTA ACCGTCTGAT
     8401 GTGGATCTGG CGCGGCATTG ACCCACGCGA AATCCTCGAC GTCCAGGCAC GTATTGTGAT
     8461 GAGCGATGCC GAACGTACCG ACGATGATTT ATACGATACG GTGATTGGCT ACCGTGGCGG
     8521 CAACTGGATT TATGAGTGGG CCCCGGATCT TTGTGAAGGA ACCTTACTTC TGTGGTGTGA
     8581 CATAATTGGA CAAACTACCT ACAGAGATTT AAAGCTCTAA GGTAAATATA AAATTTTTAA
     8641 GTGTATAATG TGTTAAACTA CTGATTCTAA TTGTTTGTGT ATTTTAGATT CCAACCTATG
     8701 GAACTGATGA ATGGGAGCAG TGGTGGAATG CCTTTAATGA GGAAAACCTG TTTTGCTCAG
     8761 AAGAAATGCC ATCTAGTGAT GATGAGGCTA CTGCTGACTC TCAACATTCT ACTCCTCCAA
     8821 AAAAGAAGAG AAAGGTAGAA GACCCCAAGG ACTTTCCTTC AGAATTGCTA AGTTTTTTGA
     8881 GTCATGCTGT GTTTAGTAAT AGAACTCTTG CTTGCTTTGC TATTTACACC ACAAAGGAAA
     8941 AAGCTGCACT GCTATACAAG AAAATTATGG AAAAATATTC TGTAACCTTT ATAAGTAGGC
     9001 ATAACAGTTA TAATCATAAC ATACTGTTTT TTCTTACTCC ACACAGGCAT AGAGTGTCTG
     9061 CTATTAATAA CTATGCTCAA AAATTGTGTA CCTTTAGCTT TTTAATTTGT AAAGGGGTTA
     9121 ATAAGGAATA TTTGATGTAT AGTGCCTTGA CTAGAGATCA TAATCAGcca taccacattt
     9181 gtagagGTTT TACTTGCTTT aaaaaacctc ccacacctcc ccctgaacct gaaacataaa
     9241 atgaatgcaa ttgttgttgt taacttgttt attgcagctt ataatggtta caaataaagc
     9301 aatagcatca caaatttcac aaataaagca tttttttcac tgcattctag ttgtggtttg
     9361 tccaaactca tcaatgtatc ttatcatgtc tgGATCAACT GGATAACTCA AGCTAACCAA
     9421 AATCATCCCA AACTTCCCAC CCCATACCCT ATTACCACTG CCAATTACCT GTGGTTTCAT
     9481 TTACTCTAAA CCTGTGATTC CTCTGAATTA TTTTCATTTT AAAGAAATTG TATTTGTTAA
     9541 ATATGTACTA CAAACTTAGT AGTtggaagg gctaattcac tcccaaagaa gacaagatat
     9601 ccttgatctg tggatctacc acacacaagg ctacttccct gattagcaga actacacacc
     9661 agggccaggg gtcagatatc cactgacctt tggatggtgc tacaagctag taccagttga
     9721 gccagataag gtagaagagg ccaataaagg agagaacacc agcttgttac accctgtgag
     9781 cctgcatggg atggatgacc cggagagaga agtgttagag tggaggtttg acagccgcct
     9841 agcatttcat cacgtggccc gagagctgca tccggagtac ttcaagaact gctgatatcg
     9901 agcttgctac aagggacttt ccgctgggga ctttccaggg aggcgtggcc tgggcgggac
     9961 tggggagtgg cgagccctca gatcctgcat ataagcagct gctttttgcc tgtactgggt
    10021 ctctctggtt agaccagatc tgagcctggg agctctctgg ctaactaggg aacccactgc
    10081 ttaagcctca ataaagcttg ccttgagtgc ttcaagtagt gtgtgcccgt ctgttgtgtg
    10141 actctggtaa ctagagatcc ctcagaccct tttagtcagt gtggaaaatc tctagcaGTG
    10201 GCGCCCGAAC AGGGACTTGA AAGCGAAAGG GAAACCAGAG GAGCTCTcTC GACGCAGGAC
    10261 TCGGCTTGCT GAAGCGCGCA CGGCAAGAGG CGAGGGGCGG CGACTGGTGA GTACGCCAAA
    10321 AATTTTGACT AGCGGAGGCT AGAAGGAGAG AGATGGGTGC GAGAGCGTCA GTATTAAGCG
    10381 GGGGAGAATT AGATCGcgAT GGGAAAAAAT TCGGTTAAGG CCAGGGGGAA AGAAAAAATA
    10441 TAAATTAAAA CATATAGTAT GGGCAAGCAG GGAGCTAGAA CGATTCGCAG TTAATCCTGG
    10501 CCTGTTAGAA ACATCAGAAG GCTGTAGACA AATACTGGGA CAGCTACAAC CATCCCTTCA
    10561 GACAGGATCA GAAGAACTTA GATCATTATA TAATACAGTA GCAACCCTCT ATTGTGTGCA
    10621 TCAAAGGATA GAGATAAAAG ACACCAAGGA AGCTTTAGAC AAGATAGAGG AAGAGCAAAA
    10681 CAAAAGTAAG ACCACCGCAC AGCAAGCGGC CGGCCGCTGA TCTTCAGACC TGGAGGAGGA
    10741 GATATGAGGG ACAATTGGAG AAGTGAATTA TATAAATATA AAGTAGTAAA AATTGAACCA
    10801 TTAGGAGTAG CACCCACCAA GGCAAAGAGA AGAGTGGTGC AGAGAGAAAA AAGAGCAGTG
    10861 GGAATAGGAG CTTTGTTCCT TGGGTTCTTG GGAGCAGCAG GAAGCACTAT GGGCGCAGCG
    10921 TCAATGACGC TGACGGTACA GGCCAGACAA TTATTGTCTG GTATAGTGCA GCAGCAGAAC
    10981 AATTTGCTGA GGGCTATTGA GGCGCAACAG CATCTGTTGC AACTCACAGT CTGGGGCATC
    11041 AAGCAGCTCC AGGCAAGAAT CCTGGCTGTG GAAAGATACC TAAAGGATCA ACAGCTCCTG
    11101 GGGATTTGGG GTTGCTCTGG AAAACTCATT TGCACCACTG CTGTGCCTTG GAATGCTAGT
    11161 TGGAGTAATA AATCTCTGGA ACAGATTTGG AATCACACGA CCTGGATGGA GTGGGACAGA
    11221 GAAATTAACA ATTACACAAG CTTAATACAC TCCTTAATTG AAGAATCGCA AAACCAGCAA
    11281 GAAAAGAATG AACAAGAATT ATTGGAATTA GATAAATGGG CAAGTTTGTG GAATTGGTTT
    11341 AACATAACAA ATTGGCTGTG GTATATAAAA TTATTCATAA TGATAGTAGG AGGCTTGGTA
    11401 GGTTTAAGAA TAGTTTTTGC TGTACTTTCT ATAGTGAATA GAGTTAGGCA GGGATATTCA
    11461 CCATTATCGT TTCAGACCCA CCTCCCAACC CCGAGGGGAC CCGACAGGCC CGAAGGAATA
    11521 GAAGAAGAAG GTGGAGAGAG AGACAGAGAC AGATCCATTC GATTAGTGAA CGGATCTCGA
    11581 CGGTATcgcc aaatggcagt attcatccac aattttaaaa gaaaaggggg gattgggggg
    11641 tacagtgcag gggaaagaat agtagacata atagcaacag acatacaaac taaagaatta
    11701 caaaaacaaa
//
