# Supplementary material for: De novo-designed minibinders expand the synthetic biology sensing repertoire
Source: bioRxiv. 2024 Aug 29:2024.01.12.575267. Originally published 2024 Jan 15. Preprint. [Version 2] doi: 10.1101/2024.01.12.575267 (PMC10827046; doi:10.1101/2024.01.12.575267)
Supplement: Supplement 3 [file media-3.zip › dna/pmk1341-ef1acd19-carp2a-tagbfp.gb]

LOCUS       pMK1341_-_EF1a::CD19-C 11954 bp ds-DNA     circular     11-JAN-2024
DEFINITION  .
FEATURES             Location/Qualifiers
     misc_feature          35..626
                           /label="WPRE"
     misc_feature          36..624
                           /label="WPRE"
     misc_feature          complement(565..568)
                           /label="Bbs1"
                           /note="ApEinfo_revcolor: #E72E00 ApEinfo_graphicformat: arrow_data {{0 1 2 0 0 -1} {} 0} label: Bbs1"
     misc_feature          complement(571..576)
                           /label="Bbs1"
                           /note="ApEinfo_revcolor: #E72E00 ApEinfo_graphicformat: arrow_data {{0 1 2 0 0 -1} {} 0} label: Bbs1"
     misc_feature          707..712
                           /label="MTK Kozak"
     misc_feature          758..763
                           /label="Bbs1"
                           /note="ApEinfo_revcolor: #E72E00 ApEinfo_graphicformat: arrow_data {{0 1 2 0 0 -1} {} 0} label: Bbs1"
     misc_feature          766..769
                           /label="Bbs1"
                           /note="ApEinfo_revcolor: #E72E00 ApEinfo_graphicformat: arrow_data {{0 1 2 0 0 -1} {} 0} label: Bbs1"
     misc_feature          788..793
                           /label="BsaI"
                           /note="ApEinfo_revcolor: #e72e00 ApEinfo_graphicformat: arrow_data {{0 1 2 0 0 -1} {} 0} label: BsaI"
     misc_feature          788..793
                           /label="BsaI"
                           /note="ApEinfo_revcolor: #E72E00 ApEinfo_graphicformat: arrow_data {{0 1 2 0 0 -1} {} 0} label: BsaI"
     misc_feature          795..798
                           /label="BsaI"
                           /note="ApEinfo_revcolor: #E72E00 ApEinfo_graphicformat: arrow_data {{0 1 2 0 0 -1} {} 0} label: BsaI"
     misc_feature          795..798
                           /label="BsaI"
                           /note="ApEinfo_revcolor: #e72e00 ApEinfo_graphicformat: arrow_data {{0 1 2 0 0 -1} {} 0} label: BsaI"
     Binding Site          1250..1266
                           /label="Gal4p-Binding Site"
     Binding Site          complement(1250..1266)
                           /label="Gal4p-Binding Site"
     misc_feature          1339..1344
                           /label="MTK Kozak"
     misc_feature          complement(1440..1447)
                           /label="Kozak Sequence"
     misc_feature          1647..1652
                           /label="BsmBI"
                           /note="ApEinfo_revcolor: #E72E00 ApEinfo_graphicformat: arrow_data {{0 1 2 0 0 -1} {} 0} label: BsmBI"
     misc_feature          1647..1652
                           /label="BsmBI"
                           /note="ApEinfo_revcolor: #e72e00 ApEinfo_graphicformat: arrow_data {{0 1 2 0 0 -1} {} 0} label: BsmBI"
     misc_feature          1654..1657
                           /label="BsmBI"
                           /note="ApEinfo_revcolor: #e72e00 ApEinfo_graphicformat: arrow_data {{0 1 2 0 0 -1} {} 0} label: BsmBI"
     misc_feature          1654..1657
                           /label="BsmBI"
                           /note="ApEinfo_revcolor: #E72E00 ApEinfo_graphicformat: arrow_data {{0 1 2 0 0 -1} {} 0} label: BsmBI"
     misc_feature          complement(1696..1699)
                           /label="BsmBI"
                           /note="ApEinfo_revcolor: #e72e00 ApEinfo_graphicformat: arrow_data {{0 1 2 0 0 -1} {} 0} label: BsmBI"
     misc_feature          complement(1696..1699)
                           /label="BsmBI"
                           /note="ApEinfo_revcolor: #E72E00 ApEinfo_graphicformat: arrow_data {{0 1 2 0 0 -1} {} 0} label: BsmBI"
     misc_feature          complement(1701..1706)
                           /label="BsmBI"
                           /note="ApEinfo_revcolor: #E72E00 ApEinfo_graphicformat: arrow_data {{0 1 2 0 0 -1} {} 0} label: BsmBI"
     misc_feature          complement(1701..1706)
                           /label="BsmBI"
                           /note="ApEinfo_revcolor: #e72e00 ApEinfo_graphicformat: arrow_data {{0 1 2 0 0 -1} {} 0} label: BsmBI"
     misc_feature          1772..1902
                           /label="AmpR Promoter"
                           /note="ApEinfo_revcolor: #FF6666 ApEinfo_graphicformat: arrow_data {{0 1 2 0 0 -1} {} 0} label: AmpR Promoter"
     misc_feature          1772..1902
                           /label="AmpR Promoter"
                           /note="ApEinfo_revcolor: #ff6666 ApEinfo_graphicformat: arrow_data {{0 1 2 0 0 -1} {} 0} label: AmpR Promoter"
     misc_feature          1798..1902
                           /label="AmpR Promoter"
     Antibiotic Resistance 2101..2759
                           /label="AmpR"
     misc_feature          2618..2623
                           /label="BsaI"
                           /note="ApEinfo_revcolor: #E72E00 ApEinfo_graphicformat: arrow_data {{0 1 2 0 0 -1} {} 0} label: BsaI"
     misc_feature          2618..2623
                           /label="BsaI"
                           /note="ApEinfo_revcolor: #e72e00 ApEinfo_graphicformat: arrow_data {{0 1 2 0 0 -1} {} 0} label: BsaI"
     misc_feature          2625..2628
                           /label="BsaI"
                           /note="ApEinfo_revcolor: #e72e00 ApEinfo_graphicformat: arrow_data {{0 1 2 0 0 -1} {} 0} label: BsaI"
     misc_feature          2625..2628
                           /label="BsaI"
                           /note="ApEinfo_revcolor: #E72E00 ApEinfo_graphicformat: arrow_data {{0 1 2 0 0 -1} {} 0} label: BsaI"
     misc_feature          2761..2857
                           /label="AmpR Terminator"
                           /note="ApEinfo_revcolor: #FF6666 ApEinfo_graphicformat: arrow_data {{0 1 2 0 0 -1} {} 0} label: AmpR Terminator"
     misc_feature          complement(2761..2857)
                           /label="AmpR Terminator"
                           /note="ApEinfo_revcolor: #ff6666 ApEinfo_graphicformat: arrow_data {{0 1 2 0 0 -1} {} 0} label: AmpR Terminator"
     None                  2858..3540
                           /label="Col E1 Origin"
     misc_feature          complement(2858..3621)
                           /label="ColE1"
                           /note="ApEinfo_revcolor: #7f7f7f ApEinfo_graphicformat: arrow_data {{0 1 2 0 0 -1} {} 0} label: ColE1"
     misc_feature          complement(2858..3621)
                           /label="ColE1"
                           /note="ApEinfo_revcolor: #7F7F7F ApEinfo_graphicformat: arrow_data {{0 1 2 0 0 -1} {} 0} label: ColE1"
     Binding Site          2996..3012
                           /label="Gal4p-Binding Site"
     Binding Site          complement(2996..3012)
                           /label="Gal4p-Binding Site"
     misc_feature          complement(3165..3170)
                           /label="MTK Kozak"
     misc_feature          complement(3178..3183)
                           /label="MTK Kozak"
     misc_feature          5447..5452
                           /label="Bbs1"
                           /note="ApEinfo_revcolor: #E72E00 ApEinfo_graphicformat: arrow_data {{0 1 2 0 0 -1} {} 0} label: Bbs1"
     misc_feature          5455..5458
                           /label="Bbs1"
                           /note="ApEinfo_revcolor: #E72E00 ApEinfo_graphicformat: arrow_data {{0 1 2 0 0 -1} {} 0} label: Bbs1"
     LTR                   6173..6806
                           /label="3' LTR"
     misc_feature          6197..6202
                           /label="Bbs1"
                           /note="ApEinfo_revcolor: #E72E00 ApEinfo_graphicformat: arrow_data {{0 1 2 0 0 -1} {} 0} label: Bbs1"
     misc_feature          6205..6208
                           /label="Bbs1"
                           /note="ApEinfo_revcolor: #E72E00 ApEinfo_graphicformat: arrow_data {{0 1 2 0 0 -1} {} 0} label: Bbs1"
     misc_feature          complement(6575..6580)
                           /label="MTK Kozak"
     misc_feature          6627..6632
                           /label="BsaI"
                           /note="ApEinfo_revcolor: #e72e00 ApEinfo_graphicformat: arrow_data {{0 1 2 0 0 -1} {} 0} label: BsaI"
     misc_feature          6627..6632
                           /label="BsaI"
                           /note="ApEinfo_revcolor: #E72E00 ApEinfo_graphicformat: arrow_data {{0 1 2 0 0 -1} {} 0} label: BsaI"
     misc_feature          6634..6637
                           /label="BsaI"
                           /note="ApEinfo_revcolor: #E72E00 ApEinfo_graphicformat: arrow_data {{0 1 2 0 0 -1} {} 0} label: BsaI"
     misc_feature          6634..6637
                           /label="BsaI"
                           /note="ApEinfo_revcolor: #e72e00 ApEinfo_graphicformat: arrow_data {{0 1 2 0 0 -1} {} 0} label: BsaI"
     misc_feature          complement(6806..6811)
                           /label="MTK Kozak"
     misc_feature          6853..6978
                           /label="HIV-1 Psi"
     misc_feature          6853..6978
                           /label="HIV-1 Ψ"
     misc_feature          7475..7708
                           /label="RRE"
     misc_feature          8196..8375
                           /label="cPPT"
     misc_feature          8222..8339
                           /label="cPPT/CTS"
     misc_feature          8416..9605
                           /label="pEF1a(TTK)"
     misc_feature          8854..8861
                           /label="Kozak Sequence"
     Binding Site          9349..9365
                           /label="Gal4p-Binding Site"
     Binding Site          complement(9349..9365)
                           /label="Gal4p-Binding Site"
     misc_feature          9600..9605
                           /label="MTK Kozak"
     misc_feature          9609..9668
                           /label="Signal Sequence"
     misc_feature          9669..9698
                           /label="myc tag"
     misc_feature          9699..10424
                           /label="antiCD19scFV"
     misc_feature          complement(9885..9890)
                           /label="MTK Kozak"
     misc_feature          9948..9953
                           /label="MTK Kozak"
     misc_feature          complement(10050..10058)
                           /label="Kozak"
     misc_feature          complement(10201..10206)
                           /label="MTK Kozak"
     CDS                   10431..10637
                           /label="CD8 hinge"
     misc_feature          10431..10637
                           /label="CD8a Hinge + TMD"
     misc_feature          10644..10769
                           /label="4-1BB co-stim"
     misc_feature          10770..11105
                           /label="CD3zeta"
     misc_feature          11145..11204
                           /label="P2A"
     misc_feature          11238..11933
                           /label="tagBFP"
     misc_feature          11523..11528
                           /label="Bbs1"
                           /note="ApEinfo_revcolor: #E72E00 ApEinfo_graphicformat: arrow_data {{0 1 2 0 0 -1} {} 0} label: Bbs1"
     Binding Site          11528..11544
                           /label="Gal4p-Binding Site"
     Binding Site          complement(11528..11544)
                           /label="Gal4p-Binding Site"
     misc_feature          11531..11534
                           /label="Bbs1"
                           /note="ApEinfo_revcolor: #E72E00 ApEinfo_graphicformat: arrow_data {{0 1 2 0 0 -1} {} 0} label: Bbs1"
     misc_feature          complement(11885..11890)
                           /label="MTK Kozak"
     misc_feature          complement(11941..11946)
                           /label="MTK Kozak"
ORIGIN
        1 tgcaggcatg caagcttgat atcaagctta tcgataatca acctctggat tacaaaattt
       61 gtgaaagatt gactggtatt cttaactatg ttgctccttt tacgctatgt ggatacgctg
      121 ctttaatgcc tttgtatcat gctattgctt cccgtatggc tttcattttc tcctccttgt
      181 ataaatcctg gttgctgtct ctttatgagg agttgtggcc cgttgtcagg caacgtggcg
      241 tggtgtgcac tgtgtttgct gacgcaaccc ccactggttg gggcattgcc accacctgtc
      301 agctcctttc cgggactttc gctttccccc tccctattgc cacggcggaa ctcatcgccg
      361 cctgccttgc ccgctgctgg acaggggctc ggctgttggg cactgacaat tccgtggtgt
      421 tgtcggggaa atcatcgtcc tttccttggc tgctcgcctg tgttgccacc tggattctgc
      481 gcgggacgtc cttctgctac gtcccttcgg ccctcaatcc agcggacctt ccttcccgcg
      541 gcctgctgcc ggctctgcgg cctcttccgc gtcttcgcct tcgccctcag acgagtcgga
      601 tctccctttg ggccgcctcc ccgcataatt accgtcgacc tcgagggaat taattcgagc
      661 tcggtacctt taagaccaat gacttacaag gcagctgtag atcttagcca ctttttaaaa
      721 gaaaaggggg gactggaagg gctaattcac tcccaacgaa gacaagatct gctttttgct
      781 tgtactgggt ctctctggtt agaccagatc tgagcctggg agctctctgg ctaactaggg
      841 aacccactgc ttaagcctca ataaagcttg ccttgagtgc ttcaagtagt gtgtgcccgt
      901 ctgttgtgtg actctggtaa ctagagatcc ctcagaccct tttagtcagt gtggaaaatc
      961 tctagcagca tctagaatta attccgtgta ttctatagtg tcacctaaat cgtatgtgta
     1021 tgatacataa ggttatgtat taattgtagc cgcgttctaa cgacaatatg tacaagccta
     1081 attgtgtagc atctggctta ctgaagcaga ccctatcatc tctctcgtaa actgccgtca
     1141 gagtcggttt ggttggacga accttctgag tttctggtaa cgccgtcccg cacccggaaa
     1201 tggtcagcga accaatcagc agggtcatcg ctagccagat cctctacgcc ggacgcatcg
     1261 tggccggcat caccggcgcc acaggtgcgg ttgctggcgc ctatatcgcc gacatcaccg
     1321 atggggaaga tcgggctcgc cacttcgggc tcatgagcgc ttgtttcggc gtgggtatgg
     1381 tggcaggccc cgtggccggg ggactgttgg gcgccatctc cttgcatgca ccattccttg
     1441 cggcggcggt gctcaacggc ctcaacctac tactgggctg cttcctaatg caggagtcgc
     1501 ataagggaga gcgtcgaatg gtgcactctc agtacaatct gctctgatgc cgcatagtta
     1561 agccagcccc gacacccgcc aacacccgct gacgcgccct gacgggcttg tctgctcccg
     1621 gcatccgctt acagacaagc tgtgaccgtc tccgggagct gcatgtgtca gaggttttca
     1681 ccgtcatcac cgaaacgcgc gagacgaaag ggcctcgtga tacgcctatt tttataggtt
     1741 aatgtcatga taataatggt ttcttagacg tcaggtggca cttttcgggg aaatgtgcgc
     1801 ggaaccccta tttgtttatt tttctaaata cattcaaata tgtatccgct catgagacaa
     1861 taaccctgat aaatgcttca ataatattga aaaaggaaga gtatgagtat tcaacatttc
     1921 cgtgtcgccc ttattccctt ttttgcggca ttttgccttc ctgtttttgc tcacccagaa
     1981 acgctggtga aagtaaaaga tgctgaagat cagttgggtg cacgagtggg ttacatcgaa
     2041 ctggatctca acagcggtaa gatccttgag agttttcgcc ccgaagaacg ttttccaatg
     2101 atgagcactt ttaaagttct gctatgtggc gcggtattat cccgtattga cgccgggcaa
     2161 gagcaactcg gtcgccgcat acactattct cagaatgact tggttgagta ctcaccagtc
     2221 acagaaaagc atcttacgga tggcatgaca gtaagagaat tatgcagtgc tgccataacc
     2281 atgagtgata acactgcggc caacttactt ctgacaacga tcggaggacc gaaggagcta
     2341 accgcttttt tgcacaacat gggggatcat gtaactcgcc ttgatcgttg ggaaccggag
     2401 ctgaatgaag ccataccaaa cgacgagcgt gacaccacga tgcctgtagc aatggcaaca
     2461 acgttgcgca aactattaac tggcgaacta cttactctag cttcccggca acaattaata
     2521 gactggatgg aggcggataa agttgcagga ccacttctgc gctcggccct tccggctggc
     2581 tggtttattg ctgataaatc tggagccggt gagcgtgggt ctcgcggtat cattgcagca
     2641 ctggggccag atggtaagcc ctcccgtatc gtagttatct acacgacggg gagtcaggca
     2701 actatggatg aacgaaatag acagatcgct gagataggtg cctcactgat taagcattgg
     2761 taactgtcag accaagttta ctcatatata ctttagattg atttaaaact tcatttttaa
     2821 tttaaaagga tctaggtgaa gatccttttt gataatctca tgaccaaaat cccttaacgt
     2881 gagttttcgt tccactgagc gtcagacccc gtagaaaaga tcaaaggatc ttcttgagat
     2941 cctttttttc tgcgcgtaat ctgctgcttg caaacaaaaa aaccaccgct accagcggtg
     3001 gtttgtttgc cggatcaaga gctaccaact ctttttccga aggtaactgg cttcagcaga
     3061 gcgcagatac caaatactgt tcttctagtg tagccgtagt taggccacca cttcaagaac
     3121 tctgtagcac cgcctacata cctcgctctg ctaatcctgt taccagtggc tgctgccagt
     3181 ggcgataagt cgtgtcttac cgggttggac tcaagacgat agttaccgga taaggcgcag
     3241 cggtcgggct gaacgggggg ttcgtgcaca cagcccagct tggagcgaac gacctacacc
     3301 gaactgagat acctacagcg tgagctatga gaaagcgcca cgcttcccga agggagaaag
     3361 gcggacaggt atccggtaag cggcagggtc ggaacaggag agcgcacgag ggagcttcca
     3421 gggggaaacg cctggtatct ttatagtcct gtcgggtttc gccacctctg acttgagcgt
     3481 cgatttttgt gatgctcgtc aggggggcgg agcctatgga aaaacgccag caacgcggcc
     3541 tttttacggt tcctggcctt ttgctggcct tttgctcaca tgttctttcc tgcgttatcc
     3601 cctgattctg tggataaccg tattaccgcc tttgagtgag ctgataccgc tcgccgcagc
     3661 cgaacgaccg agcgcagcga gtcagtgagc gaggaagcgg aagagcgccc aatacgcaaa
     3721 ccgcctctcc ccgcgcgttg gccgattcat taatgcagct gtggaatgtg tgtcagttag
     3781 ggtgtggaaa gtccccaggc tccccagcag gcagaagtat gcaaagcatg catctcaatt
     3841 agtcagcaac caggtgtgga aagtccccag gctccccagc aggcagaagt atgcaaagca
     3901 tgcatctcaa ttagtcagca accatagtcc cgcccctaac tccgcccatc ccgcccctaa
     3961 ctccgcccag ttccgcccat tctccgcccc atggctgact aatttttttt atttatgcag
     4021 aggccgaggc cgcctcggcc tctgagctat tccagaagta gtgaggaggc ttttttggag
     4081 gcctaggctt ttgcaaaaag cttggacaca agacaggctt gcgagatatg tttgagaata
     4141 ccactttatc ccgcgtcagg gagaggcagt gcgtaaaaag acgcggactc atgtgaaata
     4201 ctggttttta gtgcgccaga tctctataat ctcgcgcaac ctattttccc ctcgaacact
     4261 ttttaagccg tagataaaca ggctgggaca cttcacatga gcgaaaaata catcgtcacc
     4321 tgggacatgt tgcagatcca tgcacgtaaa ctcgcaagcc gactgatgcc ttctgaacaa
     4381 tggaaaggca ttattgccgt aagccgtggc ggtctgtacc gggtgcgtta ctggcgcgtg
     4441 aactgggtat tcgtcatgtc gataccgttt gtatttccag ctacgatcac gacaaccagc
     4501 gcgagcttaa agtgctgaaa cgcgcagaag gcgatggcga aggcttcatc gttattgatg
     4561 acctggtgga taccggtggt actgcggttg cgattcgtga aatgtatcca aaagcgcact
     4621 ttgtcaccat cttcgcaaaa ccggctggtc gtccgctggt tgatgactat gttgttgata
     4681 tcccgcaaga tacctggatt gaacagccgt gggatatggg cgtcgtattc gtcccgccaa
     4741 tctccggtcg ctaatctttt caacgcctgg cactgccggg cgttgttctt tttaacttca
     4801 ggcgggttac aatagtttcc agtaagtatt ctggaggctg catccatgac acaggcaaac
     4861 ctgagcgaaa ccctgttcaa accccgcttt aaacatcctg aaacctcgac gctagtccgc
     4921 cgctttaatc acggcgcaca accgcctgtg cagtcggccc ttgatggtaa aaccatccct
     4981 cactggtatc gcatgattaa ccgtctgatg tggatctggc gcggcattga cccacgcgaa
     5041 atcctcgacg tccaggcacg tattgtgatg agcgatgccg aacgtaccga cgatgattta
     5101 tacgatacgg tgattggcta ccgtggcggc aactggattt atgagtgggc cccggatctt
     5161 tgtgaaggaa ccttacttct gtggtgtgac ataattggac aaactaccta cagagattta
     5221 aagctctaag gtaaatataa aatttttaag tgtataatgt gttaaactac tgattctaat
     5281 tgtttgtgta ttttagattc caacctatgg aactgatgaa tgggagcagt ggtggaatgc
     5341 ctttaatgag gaaaacctgt tttgctcaga agaaatgcca tctagtgatg atgaggctac
     5401 tgctgactct caacattcta ctcctccaaa aaagaagaga aaggtagaag accccaagga
     5461 ctttccttca gaattgctaa gttttttgag tcatgctgtg tttagtaata gaactcttgc
     5521 ttgctttgct atttacacca caaaggaaaa agctgcactg ctatacaaga aaattatgga
     5581 aaaatattct gtaaccttta taagtaggca taacagttat aatcataaca tactgttttt
     5641 tcttactcca cacaggcata gagtgtctgc tattaataac tatgctcaaa aattgtgtac
     5701 ctttagcttt ttaatttgta aaggggttaa taaggaatat ttgatgtata gtgccttgac
     5761 tagagatcat aatcagccat accacatttg tagaggtttt acttgcttta aaaaacctcc
     5821 cacacctccc cctgaacctg aaacataaaa tgaatgcaat tgttgttgtt aacttgttta
     5881 ttgcagctta taatggttac aaataaagca atagcatcac aaatttcaca aataaagcat
     5941 ttttttcact gcattctagt tgtggtttgt ccaaactcat caatgtatct tatcatgtct
     6001 ggatcaactg gataactcaa gctaaccaaa atcatcccaa acttcccacc ccatacccta
     6061 ttaccactgc caattacctg tggtttcatt tactctaaac ctgtgattcc tctgaattat
     6121 tttcatttta aagaaattgt atttgttaaa tatgtactac aaacttagta gttggaaggg
     6181 ctaattcact cccaaagaag acaagatatc cttgatctgt ggatctacca cacacaaggc
     6241 tacttccctg attagcagaa ctacacacca gggccagggg tcagatatcc actgaccttt
     6301 ggatggtgct acaagctagt accagttgag ccagataagg tagaagaggc caataaagga
     6361 gagaacacca gcttgttaca ccctgtgagc ctgcatggga tggatgaccc ggagagagaa
     6421 gtgttagagt ggaggtttga cagccgccta gcatttcatc acgtggcccg agagctgcat
     6481 ccggagtact tcaagaactg ctgatatcga gcttgctaca agggactttc cgctggggac
     6541 tttccaggga ggcgtggcct gggcgggact ggggagtggc gagccctcag atcctgcata
     6601 taagcagctg ctttttgcct gtactgggtc tctctggtta gaccagatct gagcctggga
     6661 gctctctggc taactaggga acccactgct taagcctcaa taaagcttgc cttgagtgct
     6721 tcaagtagtg tgtgcccgtc tgttgtgtga ctctggtaac tagagatccc tcagaccctt
     6781 ttagtcagtg tggaaaatct ctagcagtgg cgcccgaaca gggacttgaa agcgaaaggg
     6841 aaaccagagg agctctctcg acgcaggact cggcttgctg aagcgcgcac ggcaagaggc
     6901 gaggggcggc gactggtgag tacgccaaaa attttgacta gcggaggcta gaaggagaga
     6961 gatgggtgcg agagcgtcag tattaagcgg gggagaatta gatcgcgatg ggaaaaaatt
     7021 cggttaaggc cagggggaaa gaaaaaatat aaattaaaac atatagtatg ggcaagcagg
     7081 gagctagaac gattcgcagt taatcctggc ctgttagaaa catcagaagg ctgtagacaa
     7141 atactgggac agctacaacc atcccttcag acaggatcag aagaacttag atcattatat
     7201 aatacagtag caaccctcta ttgtgtgcat caaaggatag agataaaaga caccaaggaa
     7261 gctttagaca agatagagga agagcaaaac aaaagtaaga ccaccgcaca gcaagcggcc
     7321 ggccgctgat cttcagacct ggaggaggag atatgaggga caattggaga agtgaattat
     7381 ataaatataa agtagtaaaa attgaaccat taggagtagc acccaccaag gcaaagagaa
     7441 gagtggtgca gagagaaaaa agagcagtgg gaataggagc tttgttcctt gggttcttgg
     7501 gagcagcagg aagcactatg ggcgcagcgt caatgacgct gacggtacag gccagacaat
     7561 tattgtctgg tatagtgcag cagcagaaca atttgctgag ggctattgag gcgcaacagc
     7621 atctgttgca actcacagtc tggggcatca agcagctcca ggcaagaatc ctggctgtgg
     7681 aaagatacct aaaggatcaa cagctcctgg ggatttgggg ttgctctgga aaactcattt
     7741 gcaccactgc tgtgccttgg aatgctagtt ggagtaataa atctctggaa cagatttgga
     7801 atcacacgac ctggatggag tgggacagag aaattaacaa ttacacaagc ttaatacact
     7861 ccttaattga agaatcgcaa aaccagcaag aaaagaatga acaagaatta ttggaattag
     7921 ataaatgggc aagtttgtgg aattggttta acataacaaa ttggctgtgg tatataaaat
     7981 tattcataat gatagtagga ggcttggtag gtttaagaat agtttttgct gtactttcta
     8041 tagtgaatag agttaggcag ggatattcac cattatcgtt tcagacccac ctcccaaccc
     8101 cgaggggacc cgacaggccc gaaggaatag aagaagaagg tggagagaga gacagagaca
     8161 gatccattcg attagtgaac ggatctcgac ggtatcgcca aatggcagta ttcatccaca
     8221 attttaaaag aaaagggggg attggggggt acagtgcagg ggaaagaata gtagacataa
     8281 tagcaacaga catacaaact aaagaattac aaaaacaaat tacaaaaatt caaaattttc
     8341 gggtttatta cagggacagc agagatccag tttggatcga taagcttgat atcgaattct
     8401 cacgcgtctg aaacgcgtga ggctccggtg cccgtcagtg ggcagagcgc acatcgccca
     8461 cagtccccga gaagttgggg ggaggggtcg gcaattgaac cggtgcctag agaaggtggc
     8521 gcggggtaaa ctgggaaagt gatgtcgtgt actggctccg cctttttccc gagggtgggg
     8581 gagaaccgta tataagtgca gtagtcgccg tgaacgttct ttttcgcaac gggtttgccg
     8641 ccagaacaca ggtaagtgcc gtgtgtggtt cccgcgggcc tggcctcttt acgggttatg
     8701 gcccttgcgt gccttgaatt acttccacct ggctgcagta cgtgattctt gatcccgagc
     8761 ttcgggttgg aagtgggtgg gagagttcga ggccttgcgc ttaaggagcc ccttcgcctc
     8821 gtgcttgagt tgaggcctgg cctgggcgct ggggccgccg cgtgcgaatc tggtggcacc
     8881 ttcgcgcctg tctcgctgct ttcgataagt ctctagccat ttaaaatttt tgatgacctg
     8941 ctgcgacgct ttttttctgg caagatagtc ttgtaaatgc gggccaagat ctgcacactg
     9001 gtatttcggt ttttggggcc gcgggcggcg acggggcccg tgcgtcccag cgcacatgtt
     9061 cggcgaggcg gggcctgcga gcgcggccac cgagaatcgg acgggggtag tctcaagctg
     9121 gccggcctgc tctggtgcct ggcctcgcgc cgccgtgtat cgccccgccc tgggcggcaa
     9181 ggctggcccg gtcggcacca gttgcgtgag cggaaagatg gccgcttccc ggccctgctg
     9241 cagggagctc aaaatggagg acgcggcgct cgggagagcg ggcgggtgag tcacccacac
     9301 aaaggaaaag ggcctttccg tcctcagccg tcgcttcatg tgactccacg gagtaccggg
     9361 cgccgtccag gcacctcgat tagttctcga gcttttggag tacgtcgtct ttaggttggg
     9421 gggaggggtt ttatgcgatg gagtttcccc acactgagtg ggtggagact gaagttaggc
     9481 cagcttggca cttgatgtaa ttctccttgg aatttgccct ttttgagttt ggatcttggt
     9541 tcattctcaa gcctcagaca gtggttcaaa gtttttttct tccatttcag gtgtcgtgag
     9601 ccactatggc cttaccagtg accgccttgc tcctgccgct ggccttgctg ctccacgccg
     9661 ccaggccgga gcagaagctg atcagcgagg aggacctgga catccagatg acacagacta
     9721 catcctccct gtctgcctct ctgggagaca gagtcaccat cagttgcagg gcaagtcagg
     9781 acattagtaa atatttaaat tggtatcagc agaaaccaga tggaactgtt aaactcctga
     9841 tctaccatac atcaagatta cactcaggag tcccatcaag gttcagtggc agtgggtctg
     9901 gaacagatta ttctctcacc attagcaacc tggagcaaga agatattgcc acttactttt
     9961 gccaacaggg taatacgctt ccgtacacgt tcggaggggg gaccaagctg gagatcacag
    10021 gtggcggtgg ctcgggcggt ggtgggtcgg gtggcggcgg atctgaggtg aaactgcagg
    10081 agtcaggacc tggcctggtg gcgccctcac agagcctgtc cgtcacatgc actgtctcag
    10141 gggtgtcact gcccgactat ggtgtaagct ggattcgcca gcctccacga aagggtctgg
    10201 agtggctggg agtaatatgg ggtagtgaaa ccacatacta taattcagct ctcaaatcca
    10261 gactgaccat catcaaggac aactccaaga gccaagtttt cttaaaaatg aacagtctgc
    10321 aaactgatga cacagccatt tactactgtg ccaaacatta ttactacggt ggtagctatg
    10381 ctatggacta ctggggccaa ggaacctcag tcaccgtgtc ctcaggttct accacgacgc
    10441 cagcgccgcg accaccaaca ccggcgccca ccatcgcgtc gcagcccctg tccctgcgcc
    10501 cagaggcgtg ccggccagcg gcggggggcg cagtgcacac gagggggctg gacttcgcct
    10561 gtgatatcta catctgggcg cccttggccg ggacttgtgg ggtccttctc ctgtcactgg
    10621 ttatcaccct ttactgctcc ctaaaacggg gcagaaagaa actcctgtat atattcaaac
    10681 aaccatttat gaggccagta caaactactc aagaggaaga tggctgtagc tgccgatttc
    10741 cagaagaaga agaaggagga tgtgaactga gagtgaagtt cagcaggagc gcagacgccc
    10801 ccgcgtacaa gcagggccag aaccagctct ataacgagct caatctagga cgaagagagg
    10861 agtacgatgt tttggacaaa agacgtggcc gggaccctga gatgggggga aagccgagaa
    10921 ggaagaaccc tcaggaaggc ctgtacaatg aactgcagaa agataagatg gcggaggcct
    10981 acagtgagat tgggatgaaa ggcgagcgcc ggaggggcaa ggggcacgat ggcctttacc
    11041 agggactcag tacagccacc aaggacacct acgacgccct tcacatgcag gccctgcctc
    11101 ctcgcggaag cgggtccggt agcggatctg gatccggaag cggagctact aacttcagcc
    11161 tgctgaagca ggctggtgac gtggaggaga accctggacc tcccaagaag aagaggaagg
    11221 tggaggacgc cggatccagc gagctgatta aggagaacat gcacatgaag ctgtacatgg
    11281 agggcaccgt ggacaaccat cacttcaagt gcacatccga gggcgaaggc aagccctacg
    11341 agggcaccca gaccatgaga atcaaggtgg tcgagggcgg ccctctcccc ttcgccttcg
    11401 acatcctggc tactagcttc ctctacggca gcaagacctt catcaaccac acccagggca
    11461 tccccgactt cttcaagcag tccttccctg agggcttcac atgggagaga gtcaccacat
    11521 acgaagacgg gggcgtgctg accgctaccc aggacaccag cctccaggac ggctgcctca
    11581 tctacaacgt caagatcaga ggggtgaact tcacatccaa cggccctgtg atgcagaaga
    11641 aaacactcgg ctgggaggcc ttcaccgaaa cgctgtaccc cgctgacggc ggcctggaag
    11701 gcagaaacga catggccctg aagctcgtgg gcgggagcca tctgatcgca aacatcaaga
    11761 ccacatatag atccaagaaa cccgctaaga acctcaagat gcctggcgtc tactatgtgg
    11821 actacagact ggaaagaatc aaggaggcca acaacgaaac ctacgtcgag cagcacgagg
    11881 tggcagtggc cagatactgc gacctcccta gcaaactggg gcacaagctt aattaactcg
    11941 agtggcgctg agca
//
