# Supplementary material for: De novo-designed minibinders expand the synthetic biology sensing repertoire
Source: bioRxiv. 2024 Aug 29:2024.01.12.575267. Originally published 2024 Jan 15. Preprint. [Version 2] doi: 10.1101/2024.01.12.575267 (PMC10827046; doi:10.1101/2024.01.12.575267)
Supplement: Supplement 3 [file media-3.zip › dna/407_pHR_Gal4UASpybTATA_tBFP_pGK_mCitrine.gb]

LOCUS       407_pHR_Gal4UASpybTATA 10592 bp ds-DNA     circular     07-NOV-2022
DEFINITION  .
KEYWORDS    "creator:Ray" "marker:AmpR"
FEATURES             Location/Qualifiers
     misc_feature    96..7517
                     /label="match to pHR-CMVLacZ"
                     /ApEinfo_revcolor="#b4abac"
                     /ApEinfo_fwdcolor="#b4abac"
     primer_bind     complement(320..337)
                     /label="SP6"
                     /ApEinfo_revcolor="#b1ff67"
                     /ApEinfo_fwdcolor="#b1ff67"
     CDS             1231..2091
                     /label="bla"
                     /ApEinfo_revcolor="#993366"
                     /ApEinfo_fwdcolor="#993366"
     CDS             1429..2088
                     /label="AmpR"
                     /ApEinfo_revcolor="#ffef86"
                     /ApEinfo_fwdcolor="#ffef86"
     rep_origin      2186..2868
                     /label="ColE1 origin"
                     /ApEinfo_revcolor="#808080"
                     /ApEinfo_fwdcolor="#808080"
     promoter        3084..3410
                     /label="SV40 - Invitrogen promoter"
                     /ApEinfo_revcolor="#0000ff"
                     /ApEinfo_fwdcolor="#0000ff"
     promoter        3229..3425
                     /label="SV40 early promoter"
                     /ApEinfo_revcolor="#84b0dc"
                     /ApEinfo_fwdcolor="#84b0dc"
     polyA_site      5105..5123
                     /label="SV40 pA"
                     /ApEinfo_revcolor="#b1ff67"
                     /ApEinfo_fwdcolor="#b1ff67"
     polyA_signal    complement(5138..5329)
                     /label="SV40 late polyA"
                     /ApEinfo_revcolor="#ff9ccd"
                     /ApEinfo_fwdcolor="#ff9ccd"
     polyA_site      5199..5329
                     /label="SV40 early poly A"
                     /ApEinfo_revcolor="#b1ff67"
                     /ApEinfo_fwdcolor="#b1ff67"
     polyA_site      5199..5330
                     /label="SV40 early poly A"
                     /ApEinfo_revcolor="#b1ff67"
                     /ApEinfo_fwdcolor="#b1ff67"
     repeat_region   7520..7699
                     /label="cPPT"
                     /ApEinfo_revcolor="#b4abac"
                     /ApEinfo_fwdcolor="#b4abac"
     primer_bind     7579..7600
                     /label="QB2741"
                     /ApEinfo_revcolor="#ff0000"
                     /ApEinfo_fwdcolor="#ff0000"
     primer_bind     7675..7698
                     /label="cPPT_5'seq"
                     /ApEinfo_revcolor="#b4abac"
                     /ApEinfo_fwdcolor="#b4abac"
     CDS             7700..7925
                     /label="Translation 7700-7925"
                     /translation="IDKLDIEFGALSSERRSTVLRTSEHCPPNVGALSSERSMSSERRSTVLRTTSLEGI*WGPLVYYQSSSLALPDRH"
     primer          7705..7823
                     /label="oUAS_1"
                     /note="sequence: TCGGTCTCAAACGgaattcggagcactgtcctccgaacgtcggagcactgtcctccgaacgtcggagcactgtcctccgaacgtcggagcactgtcctccgaacgGAGCATGTCCTCCG"
                     /ApEinfo_revcolor="#ff9ccd"
                     /ApEinfo_fwdcolor="#ff9ccd"
     primer          complement(7709..7827)
                     /label="oUAS_2"
                     /note="sequence: CGTTCGGAGGACATGCTCcgttcggaggacagtgctccgacgttcggaggacagtgctccgacgttcggaggacagtgctccgacgttcggaggacagtgctccgaattcCGTTTGAGA"
                     /ApEinfo_revcolor="#ff9ccd"
                     /ApEinfo_fwdcolor="#ff9ccd"
     misc_feature    7718..7723
                     /label="EcoRI"
                     /ApEinfo_revcolor="#b4abac"
                     /ApEinfo_fwdcolor="#b4abac"
     misc_feature    7718..7925
                     /label="pUAS Promoter"
                     /ApEinfo_revcolor="#d59687"
                     /ApEinfo_fwdcolor="#d59687"
     misc_feature    7723..7739
                     /label="Gal4 binding site"
                     /ApEinfo_revcolor="#ffef86"
                     /ApEinfo_fwdcolor="#ffef86"
     misc_feature    7745..7761
                     /label="Gal4 binding site"
                     /ApEinfo_revcolor="#ffef86"
                     /ApEinfo_fwdcolor="#ffef86"
     misc_feature    7767..7783
                     /label="Gal4 binding site"
                     /ApEinfo_revcolor="#ffef86"
                     /ApEinfo_fwdcolor="#ffef86"
     misc_feature    7789..7805
                     /label="Gal4 binding site"
                     /ApEinfo_revcolor="#ffef86"
                     /ApEinfo_fwdcolor="#ffef86"
     primer          7824..7931
                     /label="oUAS_3"
                     /note="sequence: AACGTCGGAGCACTGTCCTCCGAACGactagTCTAGAGGGTATATAATGGGGGCCActagtctactaccagagctcatcgctagcgctaccGGATCgccacTATGTGA"
                     /ApEinfo_revcolor="#ff9ccd"
                     /ApEinfo_fwdcolor="#ff9ccd"
     primer          complement(7828..7935)
                     /label="oUAS_4"
                     /note="sequence: GGTCTCACATAgtggcGATCCggtagcgctagcgatgagctctggtagtagactagTGGCCCCCATTATATACCCTCTAGActagtCGTTCGGAGGACAGTGCTCCGA"
                     /ApEinfo_revcolor="#b7e6d7"
                     /ApEinfo_fwdcolor="#b7e6d7"
     misc_feature    7829..7845
                     /label="Gal4 binding site"
                     /ApEinfo_revcolor="#ffef86"
                     /ApEinfo_fwdcolor="#ffef86"
     misc_feature    7850..7854
                     /label="SpeI"
                     /ApEinfo_revcolor="#b4abac"
                     /ApEinfo_fwdcolor="#b4abac"
     misc_feature    7855..7879
                     /label="YB_TATA"
                     /ApEinfo_revcolor="#c7b0e3"
                     /ApEinfo_fwdcolor="#c7b0e3"
     CDS             7926..8624
                     /label="TagBFP"
                     /ApEinfo_revcolor="#3366ff"
                     /ApEinfo_fwdcolor="#3366ff"
     misc_feature    8654..8660
                     /label="AarI"
                     /ApEinfo_revcolor="#ff0080"
                     /ApEinfo_fwdcolor="#ff0080"
     misc_feature    8665..8668
                     /label="Part D"
                     /ApEinfo_revcolor="#85dae9"
                     /ApEinfo_fwdcolor="#85dae9"
     misc_feature    8700..8701
                     /label="SbfI"
                     /ApEinfo_revcolor="#ff0000"
                     /ApEinfo_fwdcolor="#ff0000"
     promoter        8702..9201
                     /label="PGK promoter"
                     /ApEinfo_revcolor="#c6c9d1"
                     /ApEinfo_fwdcolor="#c6c9d1"
     misc_feature    9144..9162
                     /label="QB0571"
                     /ApEinfo_revcolor="#b4abac"
                     /ApEinfo_fwdcolor="#b4abac"
     regulatory      9245..9249
                     /label="Kozak sequence"
                     /ApEinfo_revcolor="#b4abac"
                     /ApEinfo_fwdcolor="#b4abac"
     CDS             9246..9248
                     /label="mEYFP"
                     /ApEinfo_revcolor="#b1ff67"
                     /ApEinfo_fwdcolor="#b1ff67"
     CDS             9246..9965
                     /label="Translation 9246-9965"
                     /translation="MVSKGEELFTGVVPILVELDGDVNGHKFSVSGEGEGDATYGKLTLKFICTTGKLPVPWPTLVTTFGYGLMCFARYPDHMKQHDFFKSAMPEGYVQERTIFFKDDGNYKTRAEVKFEGDTLVNRIELKGIDFKEDGNILGHKLEYNYNSHNVYIMADKQKNGIKVNFKIRHNIEDGSVQLADHYQQNTPIGDGPVLLPDNHYLSYQSKLSKDPNEKRDHMVLLEFVTAAGITLGMDELYK*"
     CDS             9249..9251
                     /label="mEYFP"
                     /ApEinfo_revcolor="#b1ff67"
                     /ApEinfo_fwdcolor="#b1ff67"
     CDS             9252..9962
                     /label="mEYFP"
                     /ApEinfo_revcolor="#b1ff67"
                     /ApEinfo_fwdcolor="#b1ff67"
     misc_feature    9971..9972
                     /label="SbfI"
                     /ApEinfo_revcolor="#ff0000"
                     /ApEinfo_fwdcolor="#ff0000"
     enhancer        10001..10592
                     /label="WPRE"
                     /ApEinfo_revcolor="#b4abac"
                     /ApEinfo_fwdcolor="#b4abac"
     misc_feature    complement(10024..10047)
                     /label="cw11"
                     /ApEinfo_revcolor="#b1ff67"
                     /ApEinfo_fwdcolor="#b1ff67"
     primer_bind     10055..10075
                     /label="QB0112 WPRE-R binding site"
                     /ApEinfo_revcolor="#85dae9"
                     /ApEinfo_fwdcolor="#85dae9"
ORIGIN
        1 cgataccgtc gaccaaggca gctgtagatc ttagccactt tttaaaagaa aaggggggac
       61 tggaagggct aattcactcc caacgaagac aagatctgct ttttgcttgt actgggtctc
      121 tctggttaga ccagatctga gcctgggagc tctctggcta actagggaac ccactgctta
      181 agcctcaata aagcttgcct tgagtgcttc aagtagtgtg tgcccgtctg ttgtgtgact
      241 ctggtaacta gagatccctc agaccctttt agtcagtgtg gaaaatctct agcagcatct
      301 agaattaatt ccgtgtattc tatagtgtca cctaaatcgt atgtgtatga tacataaggt
      361 tatgtattaa ttgtagccgc gttctaacga caatatgtac aagcctaatt gtgtagcatc
      421 tggcttactg aagcagaccc tatcatctct ctcgtaaact gccgtcagag tcggtttggt
      481 tggacgaacc ttctgagttt ctggtaacgc cgtcccgcac ccggaaatgg tcagcgaacc
      541 aatcagcagg gtcatcgcta gccagatcct ctacgccgga cgcatcgtgg ccggcatcac
      601 cggcgccaca ggtgcggttg ctggcgccta tatcgccgac atcaccgatg gggaagatcg
      661 ggctcgccac ttcgggctca tgagcgcttg tttcggcgtg ggtatggtgg caggccccgt
      721 ggccggggga ctgttgggcg ccatctcctt gcatgcacca ttccttgcgg cggcggtgct
      781 caacggcctc aacctactac tgggctgctt cctaatgcag gagtcgcata agggagagcg
      841 tcgaatggtg cactctcagt acaatctagc tctgatgccg catagttaag ccagccccga
      901 cacccgccaa cacccgctga cgcgccctga cgggcttgtc tgctcccggc atccgcttac
      961 agacaagctg tgaccgtctc cgggagctgc atgtgtcaga ggttttcacc gtcatcaccg
     1021 aaacgcgcga gacgaaaggg cctcgtgata cgcctatttt tataggttaa tgtcatgata
     1081 ataatggttt cttagacgtc aggtggcact tttcggggaa atgtgcgcgg aacccctatt
     1141 tgtttatttt tctaaataca ttcaaatatg tatccgctca tgagacaata accctgataa
     1201 atgcttcaat aatattgaaa aaggaagagt atgagtattc aacatttccg tgtcgccctt
     1261 attccctttt ttgcggcatt ttgccttcct gtttttgctc acccagaaac gctggtgaaa
     1321 gtaaaagatg ctgaagatca gttgggtgca cgagtgggtt acatcgaact ggatctcaac
     1381 agcggtaaga tccttgagag ttttcgcccc gaagaacgtt ttccaatgat gagcactttt
     1441 aaagttctgc tatgtggcgc ggtattatcc cgtattgacg ccgggcaaga gcaactcggt
     1501 cgccgcatac actattctca gaatgacttg gttgagtact caccagtcac agaaaagcat
     1561 cttacggatg gcatgacagt aagagaatta tgcagtgctg ccataaccat gagtgataac
     1621 actgcggcca acttacttct gacaacgatc ggaggaccga aggagctaac cgcttttttg
     1681 cacaacatgg gggatcatgt aactcgcctt gatcgttggg aaccggagct gaatgaagcc
     1741 ataccaaacg acgagcgtga caccacgatg cctgtagcaa tggcaacaac gttgcgcaaa
     1801 ctattaactg gcgaactact tactctagct tcccggcaac aattaataga ctggatggag
     1861 gcggataaag ttgcaggacc acttctgcgc tcggcccttc cggctggctg gtttattgct
     1921 gataaatctg gagccggtga gcgtgggtct cgcggtatca ttgcagcact ggggccagat
     1981 ggtaagccct cccgtatcgt agttatctac acgacgggga gtcaggcaac tatggatgaa
     2041 cgaaatagac agatcgctga gataggtgcc tcactgatta agcattggta actgtcagac
     2101 caagtttact catatatact ttagattgat ttaaaacttc atttttaatt taaaaggatc
     2161 taggtgaaga tcctttttga taatctcatg accaaaatcc cttaacgtga gttttcgttc
     2221 cactgagcgt cagaccccgt agaaaagatc aaaggatctt cttgagatcc tttttttctg
     2281 cgcgtaatct gctgcttgca aacaaaaaaa ccaccgctac cagcggtggt ttgtttgccg
     2341 gatcaagagc taccaactct ttttccgaag gtaactggct tcagcagagc gcagatacca
     2401 aatactgtcc ttctagtgta gccgtagtta ggccaccact tcaagaactc tgtagcaccg
     2461 cctacatacc tcgctctgct aatcctgtta ccagtggctg ctgccagtgg cgataagtcg
     2521 tgtcttaccg ggttggactc aagacgatag ttaccggata aggcgcagcg gtcgggctga
     2581 acggggggtt cgtgcacaca gcccagcttg gagcgaacga cctacaccga actgagatac
     2641 ctacagcgtg agctatgaga aagcgccacg cttcccgaag ggagaaaggc ggacaggtat
     2701 ccggtaagcg gcagggtcgg aacaggagag cgcacgaggg agcttccagg gggaaacgcc
     2761 tggtatcttt atagtcctgt cgggtttcgc cacctctgac ttgagcgtcg atttttgtga
     2821 tgctcgtcag gggggcggag cctatggaaa aacgccagca acgcggcctt tttacggttc
     2881 ctggcctttt gctggccttt tgctcacatg ttctttcctg cgttatcccc tgattctgtg
     2941 gataaccgta ttaccgcctt tgagtgagct gataccgctc gccgcagccg aacgaccgag
     3001 cgcagcgagt cagtgagcga ggaagcggaa gagcgcccaa tacgcaaacc gcctctcccc
     3061 gcgcgttggc cgattcatta atgcagctgt ggaatgtgtg tcagttaggg tgtggaaagt
     3121 ccccaggctc cccagcaggc agaagtatgc aaagcatgca tctcaattag tcagcaacca
     3181 ggtgtggaaa gtccccaggc tccccagcag gcagaagtat gcaaagcatg catctcaatt
     3241 agtcagcaac catagtcccg cccctaactc cgcccatccc gcccctaact ccgcccagtt
     3301 ccgcccattc tccgccccat ggctgactaa ttttttttat ttatgcagag gccgaggccg
     3361 cctcggcctc tgagctattc cagaagtagt gaggaggctt ttttggaggc ctaggctttt
     3421 gcaaaaagct tggacacaag acaggcttgc gagatatgtt tgagaatacc actttatccc
     3481 gcgtcaggga gaggcagtgc gtaaaaagac gcggactcat gtgaaatact ggtttttagt
     3541 gcgccagatc tctataatct cgcgcaacct attttcccct cgaacacttt ttaagccgta
     3601 gataaacagg ctgggacact tcacatgagc gaaaaataca tcgtcacctg ggacatgttg
     3661 cagatccatg cacgtaaact cgcaagccga ctgatgcctt ctgaacaatg gaaaggcatt
     3721 attgccgtaa gccgtggcgg tctgtaccgg gtgcgttact ggcgcgtgaa ctgggtattc
     3781 gtcatgtcga taccgtttgt atttccagct acgatcacga caaccagcgc gagcttaaag
     3841 tgctgaaacg cgcagaaggc gatggcgaag gcttcatcgt tattgatgac ctggtggata
     3901 ccggtggtac tgcggttgcg attcgtgaaa tgtatccaaa agcgcacttt gtcaccatct
     3961 tcgcaaaacc ggctggtcgt ccgctggttg atgactatgt tgttgatatc ccgcaagata
     4021 cctggattga acagccgtgg gatatgggcg tcgtattcgt cccgccaatc tccggtcgct
     4081 aatcttttca acgcctggca ctgccgggcg ttgttctttt taacttcagg cgggttacaa
     4141 tagtttccag taagtattct ggaggctgca tccatgacac aggcaaacct gagcgaaacc
     4201 ctgttcaaac cccgctttaa acatcctgaa acctcgacgc tagtccgccg ctttaatcac
     4261 ggcgcacaac cgcctgtgca gtcggccctt gatggtaaaa ccatccctca ctggtatcgc
     4321 atgattaacc gtctgatgtg gatctggcgc ggcattgacc cacgcgaaat cctcgacgtc
     4381 caggcacgta ttgtgatgag cgatgccgaa cgtaccgacg atgatttata cgatacggtg
     4441 attggctacc gtggcggcaa ctggatttat gagtgggccc cggatctttg tgaaggaacc
     4501 ttacttctgt ggtgtgacat aattggacaa actacctaca gagatttaaa gctctaaggt
     4561 aaatataaaa tttttaagtg tataatgtgt taaactactg attctaattg tttgtgtatt
     4621 ttagattcca acctatggaa ctgatgaatg ggagcagtgg tggaatgcct ttaatgagga
     4681 aaacctgttt tgctcagaag aaatgccatc tagtgatgat gaggctactg ctgactctca
     4741 acattctact cctccaaaaa agaagagaaa ggtagaagac cccaaggact ttccttcaga
     4801 attgctaagt tttttgagtc atgctgtgtt tagtaataga actcttgctt gctttgctat
     4861 ttacaccaca aaggaaaaag ctgcactgct atacaagaaa attatggaaa aatattctgt
     4921 aacctttata agtaggcata acagttataa tcataacata ctgttttttc ttactccaca
     4981 caggcataga gtgtctgcta ttaataacta tgctcaaaaa ttgtgtacct ttagcttttt
     5041 aatttgtaaa ggggttaata aggaatattt gatgtatagt gccttgacta gagatcataa
     5101 tcagccatac cacatttgta gaggttttac ttgctttaaa aaacctccca cacctccccc
     5161 tgaacctgaa acataaaatg aatgcaattg ttgttgttaa cttgtttatt gcagcttata
     5221 atggttacaa ataaagcaat agcatcacaa atttcacaaa taaagcattt ttttcactgc
     5281 attctagttg tggtttgtcc aaactcatca atgtatctta tcatgtctgg atcaactgga
     5341 taactcaagc taaccaaaat catcccaaac ttcccacccc ataccctatt accactgcca
     5401 attacctagt ggtttcattt actctaaacc tgtgattcct ctgaattatt ttcattttaa
     5461 agaaattgta tttgttaaat atgtactaca aacttagtag ttggaagggc taattcactc
     5521 ccaaagaaga caagatatcc ttgatctgtg gatctaccac acacaaggct acttccctga
     5581 ttagcagaac tacacaccag ggccaggggt cagatatcca ctgacctttg gatggtgcta
     5641 caagctagta ccagttgagc cagataaggt agaagaggcc aataaaggag agaacaccag
     5701 cttgttacac cctgtgagcc tgcatgggat ggatgacccg gagagagaag tgttagagtg
     5761 gaggtttgac agccgcctag catttcatca cgtggcccga gagctgcatc cggagtactt
     5821 caagaactgc tgatatcgag cttgctacaa gggactttcc gctggggact ttccagggag
     5881 gcgtggcctg ggcgggactg gggagtggcg agccctcaga tcctgcatat aagcagctgc
     5941 tttttgcctg tactgggtct ctctggttag accagatctg agcctgggag ctctctggct
     6001 aactagggaa cccactgctt aagcctcaat aaagcttgcc ttgagtgctt caagtagtgt
     6061 gtgcccgtct gttgtgtgac tctggtaact agagatccct cagacccttt tagtcagtgt
     6121 ggaaaatctc tagcagtggc gcccgaacag ggacttgaaa gcgaaaggga aaccagagga
     6181 gctctctcga cgcaggactc ggcttgctga agcgcgcacg gcaagaggcg aggggcggcg
     6241 actggtgagt acgccaaaaa ttttgactag cggaggctag aaggagagag atgggtgcga
     6301 gagcgtcagt attaagcggg ggagaattag atcgcgatgg gaaaaaattc ggttaaggcc
     6361 agggggaaag aaaaaatata aattaaaaca tatagtatgg gcaagcaggg agctagaacg
     6421 attcgcagtt aatcctggcc tgttagaaac atcagaaggc tgtagacaaa tactgggaca
     6481 gctacaacca tcccttcaga caggatcaga agaacttaga tcattatata atacagtagc
     6541 aaccctctat tgtgtgcatc aaaggataga gataaaagac accaaggaag ctttagacaa
     6601 gatagaggaa gagcaaaaca aaagtaagac caccgcacag caagcggccg gtgatcttca
     6661 gacctggacg atatatatga gggacaattg gagaagtgaa ttatataaat ataaagtagt
     6721 aaaaattgaa ccattaggag tagcacccac caaggcaaag agaagagtgg tgcagagaga
     6781 aaaaagagca gtgggaatag gagctttgtt ccttgggttc ttgggagcag caggaagcac
     6841 tatgggcgca gcgtcaatga cgctgacggt acaggccaga caattattgt ctggtatagt
     6901 gcagcagcag aacaatttgc tgagggctat tgaggcgcaa cagcatctgt tgcaactcac
     6961 agtctggggc atcaagcagc tccaggcaag aatcctggct gtggaaagat acctaaagga
     7021 tcaacagctc ctggggattt ggggttgctc tggaaaactc atttgcacca ctgctgtgcc
     7081 ttggaatgct agttggagta ataaatctct ggaacagatt tggaatcaca cgacctggat
     7141 ggagtgggac agagaaatta acaattacac aagcttaata cactccttaa ttgaagaatc
     7201 gcaaaaccag caagaaaaga atgaacaaga attattggaa ttagataaat gggcaagttt
     7261 gtggaattgg tttaacataa caaattggct gtggtatata aaattattca taatgatagt
     7321 aggaggcttg gtaggtttaa gaatagtttt tgctgtactt tctatagtga atagagttag
     7381 gcagggatat tcaccattat cgtttcagac ccacctccca accccgaggg gacccgacag
     7441 gcccgaagga atagaagaag aaggtggaga gagagacaga gacagatcca ttcgattagt
     7501 gaacggatct cgacggtATc gccaaatggc agtattcatc cacaatttta aaagaaaagg
     7561 ggggattggg gggtacagtg caggggaaag aatagtagac ataatagcaa cagacataca
     7621 aactaaagaa ttacaaaaac aaattacaaa aattcaaaat tttcgggttt attacaggga
     7681 cagcagagat ccagtttgga tcgataagct tgatatcgaa ttcggagcac tgtcctccga
     7741 acgtcggagc actgtcctcc gaacgtcgga gcactgtcct ccgaacgtcg gagcactgtc
     7801 ctccgaacgG AGCATGTCCT CCGAACGTCG GAGCACTGTC CTCCGAACGa ctagTCTAGA
     7861 GGGTATATAA TGGGGGCCAc tagtctacta ccagagctca tcgctagcgc taccGGATCg
     7921 ccaccATGag cgagctgatt aaggagaaca tgcacatgaa gctgtacatg gagggcaccg
     7981 tggacaacca tcacttcaag tgcacatccg agggcgaagg caagccctac gagggcaccc
     8041 agaccatgag aatcaaggtg gtcgagggcg gccctctccc cttcgccttc gacatcctgg
     8101 ctactagctt cctctacggc agcaagacct tcatcaacca cacccagggc atccccgact
     8161 tcttcaagca gtccttccct gagggcttca catgggagag agtcaccaca tacgaagacg
     8221 ggggcgtgct gaccgctacc caggacacca gcctccagga cggctgcctc atctacaacg
     8281 tcaagatcag aggggtgaac ttcacatcca acggccctgt gatgcagaag aaaacactcg
     8341 gctgggaggc cttcaccgag acgctgtacc ccgctgacgg cggcctggaa ggcagaaacg
     8401 acatggccct gaagctcgtg ggcgggagcc atctgatcgc aaacatcaag accacatata
     8461 gatccaagaa acccgctaag aacctcaaga tgcctggcgt ctactatgtg gactacagac
     8521 tggaaagaat caaggaggcc aacaacgaga cctacgtcga gcagcacgag gtggcagtgg
     8581 ccagatactg cgacctccct agcaaactgg ggcacaagct taatTAAgat ccttgacttg
     8641 cggccgcaac tccCACCTGC AACATGCGTG ACTGACTGAg gccgcgactc tagagtcgac
     8701 cGGGTAGGGG AGGCGCTTTT CCCAAGGCAG TCTGGAGCAT GCGCTTTAGC AGCCCCGCTG
     8761 GGCACTTGGC GCTACACAAG TGGCCTCTGG CCTCGCACAC ATTCCACATC CACCGGTAGG
     8821 CGCCAACCGG CTCCGTTCTT TGGTGGCCCC TTCGCGCCAC CTTCTACTCC TCCCCTAGTC
     8881 AGGAAGTTCC CCCCCGCCCC GCAGCTCGCG TCGTGCAGGA CGTGACAAAT GGAAGTAGCA
     8941 CGTCTCACTA GTCTCGTGCA GATGGACAGC ACCGCTGAGC AATGGAAGCG GGTAGGCCTT
     9001 TGGGGCAGCG GCCAATAGCA GCTTTGCTCC TTCGCTTTCT GGGCTCAGAG GCTGGGAAGG
     9061 GGTGGGTCCG GGGGCGGGCT CAGGGGCGGG CTCAGGGGCG GGGCGGGCGC CCGAAGGTCC
     9121 TCCGGAGGCC CGGCATTCTG CACGCTTCAA AAGCGCACGT CTGCCGCGCT GTTCTCCTCT
     9181 TCCTCATCTC CGGGCCTTTC Gaattctcac gcgtcaagtg gagcaAGGCA GGTGGACAGT
     9241 GGATCATGGT GAGCAAGGGC GAGGAGCTGT TCACCGGGGT GGTGCCCATC CTGGTCGAGC
     9301 TGGACGGCGA CGTAAACGGC CACAAGTTCA GCGTGTCCGG CGAGGGCGAG GGCGATGCCA
     9361 CCTACGGCAA GCTGACCCTG AAGTTCATCT GCACCACCGG CAAGCTGCCC GTGCCCTGGC
     9421 CCACCCTCGT GACCACCTTC GGCTACGGCC TGATGTGCTT CGCCCGCTAC CCCGACCACA
     9481 TGAAGCAGCA CGACTTCTTC AAGTCCGCCA TGCCCGAAGG CTACGTCCAG GAGCGCACCA
     9541 TCTTCTTCAA GGACGACGGC AACTACAAGA CCCGCGCCGA GGTGAAGTTC GAGGGCGACA
     9601 CCCTGGTGAA CCGCATCGAG CTGAAGGGCA TCGACTTCAA GGAGGACGGC AACATCCTGG
     9661 GGCACAAGCT GGAGTACAAC TACAACAGCC ACAACGTCTA TATCATGGCC GACAAGCAGA
     9721 AGAACGGCAT CAAGGTGAAC TTCAAGATCC GCCACAACAT CGAGGACGGC AGCGTGCAGC
     9781 TCGCCGACCA CTACCAGCAG AACACCCCCA TCGGCGACGG CCCCGTGCTG CTGCCCGACA
     9841 ACCACTACCT GAGCTACCAG TCCAAGCTGA GCAAAGACCC CAACGAGAAG CGCGATCACA
     9901 TGGTCCTGCT GGAGTTCGTG ACCGCCGCCG GGATCACTCT cggcatggac gagctgtaca
     9961 agtaaGATCC ggcatgcaag cttgatatca agcttatcga taatcaacct ctggattaca
    10021 aaatttgtga aagattgact ggtattctta actatgttgc tccttttacg ctatgtggat
    10081 acgctgcttt aatgcctttg tatcatgcta ttgcttcccg tatggctttc attttctcct
    10141 ccttgtataa atcctggttg ctgtctcttt atgaggagtt gtggcccgtt gtcaggcaac
    10201 gtggcgtggt gtgcactgtg tttgctgacg caacccccac tggttggggc attgccacca
    10261 cctgtcagct cctttccggg actttcgctt tccccctccc tattgccacg gcggaactca
    10321 tcgccgcctg ccttgcccgc tgctggacag gggctcggct gttgggcact gacaattccg
    10381 tggtgttgtc ggggaaatca tcgtcctttc cttggctgct cgcctgtgtt gccacctgga
    10441 ttctgcgcgg gacgtccttc tgctacgtcc cttcggccct caatccagcg gaccttcctt
    10501 cccgcggcct gctgccggct ctgcggcctc ttccgcgtct tcgccttcgc cctcagacga
    10561 gtcggatctc cctttgggcc gcctccccgc at
//
