# Supplementary material for: De novo-designed minibinders expand the synthetic biology sensing repertoire
Source: bioRxiv. 2024 Aug 29:2024.01.12.575267. Originally published 2024 Jan 15. Preprint. [Version 2] doi: 10.1101/2024.01.12.575267 (PMC10827046; doi:10.1101/2024.01.12.575267)
Supplement: Supplement 3 [file media-3.zip › dna/pZYW025 PDGFR TMD (3b).gb]

LOCUS       pZYW025_PDGFR_TMD_(3b)  1818 bp ds-DNA     circular     07-NOV-2022
DEFINITION  .
FEATURES             Location/Qualifiers
     misc_feature    679..828
                     /label="PDGFR-TMD"
                     /ApEinfo_revcolor="#b7e6d7"
                     /ApEinfo_fwdcolor="#b7e6d7"
     CDS             679..828
                     /label="Translation 679-828"
                     /translation="NAVGQDTQEVIVVPHSLPFKVVVISAILALVVLTIISLIILIMLWQKKPR"
     misc_feature    complement(844..952)
                     /label="CamR Terminator"
                     /ApEinfo_revcolor="#84b0dc"
                     /ApEinfo_fwdcolor="#84b0dc"
     CDS             complement(953..1612)
                     /label="CamR"
                     /ApEinfo_revcolor="#0000ff"
                     /ApEinfo_fwdcolor="#0000ff"
     promoter        complement(1613..1717)
                     /label="CamR Promoter"
                     /ApEinfo_revcolor="#84b0dc"
                     /ApEinfo_fwdcolor="#84b0dc"
     None            1718..582
                     /label="Col E1 Origin"
                     /ApEinfo_revcolor="#b1ff67"
                     /ApEinfo_fwdcolor="#b1ff67"
     rep_origin      1718..582
                     /label="ColE1 origin"
                     /ApEinfo_revcolor="#9eafd2"
                     /ApEinfo_fwdcolor="#9eafd2"
ORIGIN
        1 atctgctgct tgcaaacaaa aaaaccaccg ctaccagcgg tggtttgttt gccggatcaa
       61 gagctaccaa ctctttttcc gaaggtaact ggcttcagca gagcgcagat accaaatact
      121 gttcttctag tgtagccgta gttaggccac cacttcaaga actctgtagc accgcctaca
      181 tacctcgctc tgctaatcct gttaccagtg gctgctgcca gtggcgataa gtcgtgtctt
      241 accgggttgg actcaagacg atagttaccg gataaggcgc agcggtcggg ctgaacgggg
      301 ggttcgtgca cacagcccag cttggagcga acgacctaca ccgaactgag atacctacag
      361 cgtgagctat gagaaagcgc cacgcttccc gaagggagaa aggcggacag gtatccggta
      421 agcggcaggg tcggaacagg agagcgcacg agggagcttc cagggggaaa cgcctggtat
      481 ctttatagtc ctgtcgggtt tcgccacctc tgacttgagc gtcgattttt gtgatgctcg
      541 tcaggggggc ggagcctatg gaaaaacgcc agcaacgcgg cctttttacg gttcctggcc
      601 ttttgctggc cttttgctca catgttcttt cctgcgttat cccctgattc tgtggataac
      661 cgtagTCGGT CTCATTCTaa tgctgtgggc caggacacgc aggaggtcat cgtggtgcca
      721 cactccttgc cctttaaggt ggtggtgatc tcagccatcc tggccctggt ggtgctcacc
      781 atcatctccc ttatcatcct catcatgctt tggcagaaga agccacgtGG ATCCTGAGAC
      841 Cagaccaata aaaaacgccc ggcggcaacc gagcgttctg aacaaatcca gatggagttc
      901 tgaggtcatt actggatcta tcaacaggag tccaagcgag ctcgatatca aattacgccc
      961 cgccctgcca ctcatcgcag tactgttgta attcattaag cattctgccg acatggaagc
     1021 catcacaaac ggcatgatga acctgaatcg ccagcggcat cagcaccttg tcgccttgcg
     1081 tataatattt gcccatggtg aaaacggggg cgaagaagtt gtccatattg gccacgttta
     1141 aatcaaaact ggtgaaactc acccagggat tggctgaaac gaaaaacata ttctcaataa
     1201 accctttagg gaaataggcc aggttttcac cgtaacacgc cacatcttgc gaatatatgt
     1261 gtagaaactg ccggaaatcg tcgtggtatt cactccagag cgatgaaaac gtttcagttt
     1321 gctcatggaa aacggtgtaa caagggtgaa cactatccca tatcaccagc tcaccgtctt
     1381 tcattgccat acgaaattcc ggatgagcat tcatcaggcg ggcaagaatg tgaataaagg
     1441 ccggataaaa cttgtgctta tttttcttta cggtctttaa aaaggccgta atatccagct
     1501 gaacggtctg gttataggta cattgagcaa ctgactgaaa tgcctcaaaa tgttctttac
     1561 gatgccattg ggatatatca acggtggtat atccagtgat ttttttctcc attttagctt
     1621 ccttagctcc tgaaaatctc gataactcaa aaaatacgcc cggtagtgat cttatttcat
     1681 tatggtgaaa gttggaacct cttacgtgcc cgatcaatca tgaccaaaat cccttaacgt
     1741 gagttttcgt tccactgagc gtcagacccc gtagaaaaga tcaaaggatc ttcttgagat
     1801 cctttttttc tgcgcgta
//
