# Supplementary material for: De novo-designed minibinders expand the synthetic biology sensing repertoire
Source: bioRxiv. 2024 Aug 29:2024.01.12.575267. Originally published 2024 Jan 15. Preprint. [Version 2] doi: 10.1101/2024.01.12.575267 (PMC10827046; doi:10.1101/2024.01.12.575267)
Supplement: Supplement 3 [file media-3.zip › dna/pmk1101-phr-dest-paqci.gb]

LOCUS       pMK1101_-_pHR_Dest_(Paq 9506 bp ds-DNA     circular     15-AUG-2023
DEFINITION  .
FEATURES             Location/Qualifiers
     CDS                   298..1014
                           /label="sfGFP"
     terminator            1015..1143
                           /label="BBa_B0015 Terminator"
     misc_feature          1222..1813
                           /label="WPRE"
     promoter              complement(2179..2197)
                           /label="SP6 promoter"
     misc_feature          2985..3089
                           /label="AmpR Promoter"
     Antibiotic Resistance 3288..3946
                           /label="AmpR"
     rep_origin            4045..4727
                           /label="ColE1 origin"
     promoter              4968..5284
                           /label="SV40 promoter"
     promoter              5088..5284
                           /label="SV40 early promoter"
     polyA_signal          complement(6997..7188)
                           /label="SV40 late polyA"
     LTR                   7360..7993
                           /label="3' LTR"
     misc_feature          8040..8165
                           /label="HIV-1 Psi"
     misc_feature          8040..8165
                           /label="HIV-1 Ψ"
     misc_feature          8662..8895
                           /label="RRE"
     misc_feature          9383..56
                           /label="cPPT"
     misc_feature          9409..20
                           /label="cPPT/CTS"
ORIGIN
        1 ttacaaaaat tcaaaatttt cgggtttatt acagggacag cagagatcca gtttggATCG
       61 ATAAGCTTGA TATCGaattc tcacgcgTAT CGaattctca cgcgtctgat tttGCAGGTG
      121 aacgtgagac cgaaagtgaa acgtgatttc atgcgtcatt ttgaacattt tgtaaatctt
      181 atttaataat gtgtgcggca attcacattt aatttatgaa tgttttctta acatcgcggc
      241 aactcaagaa acggcaggtt cggatcttag ctactagaga aagaggagaa atactagatg
      301 cgtaaaggcg aagagctgtt cactggtgtc gtccctattc tggtggaact ggatggtgat
      361 gtcaacggtc ataagttttc cgtgcgtggc gagggtgaag gtgacgcaac taatggtaaa
      421 ctgacgctga agttcatctg tactactggt aaactgccgg ttccttggcc gactctggta
      481 acgacgctga cttatggtgt tcagtgcttt gctcgttatc cggaccatat gaagcagcat
      541 gacttcttca agtccgccat gccggaaggc tatgtgcagg aacgcacgat ttcctttaag
      601 gatgacggca cgtacaaaac gcgtgcggaa gtgaaatttg aaggcgatac cctggtaaac
      661 cgcattgagc tgaaaggcat tgactttaaa gaggacggca atatcctggg ccataagctg
      721 gaatacaatt ttaacagcca caatgtttac atcaccgccg ataaacaaaa aaatggcatt
      781 aaagcgaatt ttaaaattcg ccacaacgtg gaggatggca gcgtgcagct ggctgatcac
      841 taccagcaaa acactccaat cggtgatggt cctgttctgc tgccagacaa tcactatctg
      901 agcacgcaaa gcgttctgtc taaagatccg aacgagaaac gcgatcatat ggttctgctg
      961 gagttcgtaa ccgcagcggg catcacgcat ggtatggatg aactgtacaa atgaccaggc
     1021 atcaaataaa acgaaaggct cagtcgaaag actgggcctt tcgttttatc tgttgtttgt
     1081 cggtgaacgc tctctactag agtcacactg gctcaccttc gggtgggcct ttctgcgttt
     1141 ataggtctca gctgCACCTG Caaaaagcat gcaggcatgc aagcttgtgc aggcatgcaa
     1201 gcttgatatc aagcttatcg ataatcaacc tctggattac aaaatttgtg aaagattgac
     1261 tggtattctt aactatgttg ctccttttac gctatgtgga tacgctgctt taatgccttt
     1321 gtatcatgct attgcttccc gtatggcttt cattttctcc tccttgtata aatcctggtt
     1381 gctgtctctt tatgaggagt tgtggcccgt tgtcaggcaa cgtggcgtgg tgtgcactgt
     1441 gtttgctgac gcaaccccca ctggttgggg cattgccacc acctgtcagc tcctttccgg
     1501 gactttcgct ttccccctcc ctattgccac ggcggaactc atcgccgcct gccttgcccg
     1561 ctgctggaca ggggctcggc tgttgggcac tgacaattcc gtggtgttgt cggggaaatc
     1621 atcgtccttt ccttggctgc tcgcctgtgt tgccacctgg attctgcgcg ggacgtcctt
     1681 ctgctacgtc ccttcggccc tcaatccagc ggaccttcct tcccgcggcc tgctgccggc
     1741 tctgcggcct cttccgcgtc ttcgccttcg ccctcagacg agtcggatct ccctttgggc
     1801 cgcctccccg catAATTACC GTCGACCTCG AGGGAATTAA TTCGAGCTCG GTACCTTTAA
     1861 GACCAATGAC TTACAAGGCA GCTGTAGATC TTAGCCACTT TTTAAAAGAA AAGGGGGGAC
     1921 TGGAAGGGCT AATTCACTCC CAACGAAGAC AAGATCTGCT TTTTGCTTGT ACTGGGTCTC
     1981 TCTGGTTAGA CCAGATCTGA GCCTGGGAGC TCTCTGGCTA ACTAGGGAAC CCACTGCTTA
     2041 AGCCTCAATA AAGCTTGCCT TGAGTGCTTC AAGTAGTGTG TGCCCGTCTG TTGTGTGACT
     2101 CTGGTAACTA GAGATCCCTC AGACCCTTTT AGTCAGTGTG GAAAATCTCT AGCAGCATCT
     2161 AGAATTAATT CCGTGTATTC TATAGTGTCA CCTAAATCGT ATGTGTATGA TACATAAGGT
     2221 TATGTATTAA TTGTAGCCGC GTTCTAACGA CAATATGTAC AAGCCTAATT GTGTAGCATC
     2281 TGGCTTACTG AAGCAGACCC TATCATCTCT CTCGTAAACT GCCGTCAGAG TCGGTTTGGT
     2341 TGGACGAACC TTCTGAGTTT CTGGTAACGC CGTCCCGCAC CCGGAAATGG TCAGCGAACC
     2401 AATCAGCAGG GTCATCGCTA GCCAGATCCT CTACGCCGGA CGCATCGTGG CCGGCATCAC
     2461 CGGCGCCACA GGTGCGGTTG CTGGCGCCTA TATCGCCGAC ATCACCGATG GGGAAGATCG
     2521 GGCTCGCCAC TTCGGGCTCA TGAGCGCTTG TTTCGGCGTG GGTATGGTGG CAGGCCCCGT
     2581 GGCCGGGGGA CTGTTGGGCG CCATCTCCTT GCATGCACCA TTCCTTGCGG CGGCGGTGCT
     2641 CAACGGCCTC AACCTACTAC TGGGCTGCTT CCTAATGCAG GAGTCGCATA AGGGAGAGCG
     2701 TCGAATGGTG CACTCTCAGT ACAATCTGCT CTGATGCCGC ATAGTTAAGC CAGCCCCGAC
     2761 ACCCGCCAAC ACCCGCTGAC GCGCCCTGAC GGGCTTGTCT GCTCCCGGCA TCCGCTTACA
     2821 GACAAGCTGT GACCGTCTCC GGGAGCTGCA TGTGTCAGAG GTTTTCACCG TCATCACCGA
     2881 AACGCGCGAG ACGAAAGGGC CTCGTGATAC GCCTATTTTT ATAGGTTAAT GTCATGATAA
     2941 TAATGGTTTC TTAGACGTCA GGTGGCACTT TTCGGGGAAA TGTGCGCGGA ACCCCTATTT
     3001 GTTTATTTTT CTAAATACAT TCAAATATGT ATCCGCTCAT GAGACAATAA CCCTGATAAA
     3061 TGCTTCAATA ATATTGAAAA AGGAAGAGTA TGAGTATTCA ACATTTCCGT GTCGCCCTTA
     3121 TTCCCTTTTT TGCGGCATTT TGCCTTCCTG TTTTTGCTCA CCCAGAAACG CTGGTGAAAG
     3181 TAAAAGATGC TGAAGATCAG TTGGGTGCAC GAGTGGGTTA CATCGAACTG GATCTCAACA
     3241 GCGGTAAGAT CCTTGAGAGT TTTCGCCCCG AAGAACGTTT TCCAATGATG AGCACTTTTA
     3301 AAGTTCTGCT ATGTGGCGCG GTATTATCCC GTATTGACGC CGGGCAAGAG CAACTCGGTC
     3361 GCCGCATACA CTATTCTCAG AATGACTTGG TTGAGTACTC ACCAGTCACA GAAAAGCATC
     3421 TTACGGATGG CATGACAGTA AGAGAATTAT GCAGTGCTGC CATAACCATG AGTGATAACA
     3481 CTGCGGCCAA CTTACTTCTG ACAACGATCG GAGGACCGAA GGAGCTAACC GCTTTTTTGC
     3541 ACAACATGGG GGATCATGTA ACTCGCCTTG ATCGTTGGGA ACCGGAGCTG AATGAAGCCA
     3601 TACCAAACGA CGAGCGTGAC ACCACGATGC CTGTAGCAAT GGCAACAACG TTGCGCAAAC
     3661 TATTAACTGG CGAACTACTT ACTCTAGCTT CCCGGCAACA ATTAATAGAC TGGATGGAGG
     3721 CGGATAAAGT TGCAGGACCA CTTCTGCGCT CGGCCCTTCC GGCTGGCTGG TTTATTGCTG
     3781 ATAAATCTGG AGCCGGTGAG CGTGGGTCTC GCGGTATCAT TGCAGCACTG GGGCCAGATG
     3841 GTAAGCCCTC CCGTATCGTA GTTATCTACA CGACGGGGAG TCAGGCAACT ATGGATGAAC
     3901 GAAATAGACA GATCGCTGAG ATAGGTGCCT CACTGATTAA GCATTGGTAA CTGTCAGACC
     3961 AAGTTTACTC ATATATACTT TAGATTGATT TAAAACTTCA TTTTTAATTT AAAAGGATCT
     4021 AGGTGAAGAT CCTTTTTGAT AATCTCATGA CCAAAATCCC TTAACGTGAG TTTTCGTTCC
     4081 ACTGAGCGTC AGACCCCGTA GAAAAGATCA AAGGATCTTC TTGAGATCCT TTTTTTCTGC
     4141 GCGTAATCTG CTGCTTGCAA ACAAAAAAAC CACCGCTACC AGCGGTGGTT TGTTTGCCGG
     4201 ATCAAGAGCT ACCAACTCTT TTTCCGAAGG TAACTGGCTT CAGCAGAGCG CAGATACCAA
     4261 ATACTGTTCT TCTAGTGTAG CCGTAGTTAG GCCACCACTT CAAGAACTCT GTAGCACCGC
     4321 CTACATACCT CGCTCTGCTA ATCCTGTTAC CAGTGGCTGC TGCCAGTGGC GATAAGTCGT
     4381 GTCTTACCGG GTTGGACTCA AGACGATAGT TACCGGATAA GGCGCAGCGG TCGGGCTGAA
     4441 CGGGGGGTTC GTGCACACAG CCCAGCTTGG AGCGAACGAC CTACACCGAA CTGAGATACC
     4501 TACAGCGTGA GCTATGAGAA AGCGCCACGC TTCCCGAAGG GAGAAAGGCG GACAGGTATC
     4561 CGGTAAGCGG CAGGGTCGGA ACAGGAGAGC GCACGAGGGA GCTTCCAGGG GGAAACGCCT
     4621 GGTATCTTTA TAGTCCTGTC GGGTTTCGCC ACCTCTGACT TGAGCGTCGA TTTTTGTGAT
     4681 GCTCGTCAGG GGGGCGGAGC CTATGGAAAA ACGCCAGCAA CGCGGCCTTT TTACGGTTCC
     4741 TGGCCTTTTG CTGGCCTTTT GCTCACATGT TCTTTCCTGC GTTATCCCCT GATTCTGTGG
     4801 ATAACCGTAT TACCGCCTTT GAGTGAGCTG ATACCGCTCG CCGCAGCCGA ACGACCGAGC
     4861 GCAGCGAGTC AGTGAGCGAG GAAGCGGAAG AGCGCCCAAT ACGCAAACCG CCTCTCCCCG
     4921 CGCGTTGGCC GATTCATTAA TGcagctgtg gaatgtgtgt cagttagggt gtggaaagtc
     4981 cccaggctcc ccagcaggca gaagtatgca aagcatgcat ctcaattagt cagcaaccag
     5041 gtgtggaaag tccccaggct ccccagcagg cagaagtatg caaagcatgc atctcaatta
     5101 gtcagcaacc atagtcccgc ccctaactcc gcccatcccg cccctaactc cgcccagttc
     5161 cgcccattct ccgccccatg gctgactaat tttttttatt tatgcagagg ccgaggccgc
     5221 ctcggcctct gagctattcc agaagtagtg aggaggcttt tttggaggcC TAGGCTTTTG
     5281 CAAAAAGCTT GGACACAAGA CAGGCTTGCG AGATATGTTT GAGAATACCA CTTTATCCCG
     5341 CGTCAGGGAG AGGCAGTGCG TAAAAAGACG CGGACTCATG TGAAATACTG GTTTTTAGTG
     5401 CGCCAGATCT CTATAATCTC GCGCAACCTA TTTTCCCCTC GAACACTTTT TAAGCCGTAG
     5461 ATAAACAGGC TGGGACACTT CACATGAGCG AAAAATACAT CGTCACCTGG GACATGTTGC
     5521 AGATCCATGC ACGTAAACTC GCAAGCCGAC TGATGCCTTC TGAACAATGG AAAGGCATTA
     5581 TTGCCGTAAG CCGTGGCGGT CTGTACCGGG TGCGTTACTG GCGCGTGAAC TGGGTATTCG
     5641 TCATGTCGAT ACCGTTTGTA TTTCCAGCTA CGATCACGAC AACCAGCGCG AGCTTAAAGT
     5701 GCTGAAACGC GCAGAAGGCG ATGGCGAAGG CTTCATCGTT ATTGATGACC TGGTGGATAC
     5761 CGGTGGTACT GCGGTTGCGA TTCGTGAAAT GTATCCAAAA GCGCACTTTG TCACCATCTT
     5821 CGCAAAACCG GCTGGTCGTC CGCTGGTTGA TGACTATGTT GTTGATATCC CGCAAGATAC
     5881 CTGGATTGAA CAGCCGTGGG ATATGGGCGT CGTATTCGTC CCGCCAATCT CCGGTCGCTA
     5941 ATCTTTTCAA CGCCTGGCAC TGCCGGGCGT TGTTCTTTTT AACTTCAGGC GGGTTACAAT
     6001 AGTTTCCAGT AAGTATTCTG GAGGCTGCAT CCATGACACA GGCAAACCTG AGCGAAACCC
     6061 TGTTCAAACC CCGCTTTAAA CATCCTGAAA CCTCGACGCT AGTCCGCCGC TTTAATCACG
     6121 GCGCACAACC GCCTGTGCAG TCGGCCCTTG ATGGTAAAAC CATCCCTCAC TGGTATCGCA
     6181 TGATTAACCG TCTGATGTGG ATCTGGCGCG GCATTGACCC ACGCGAAATC CTCGACGTCC
     6241 AGGCACGTAT TGTGATGAGC GATGCCGAAC GTACCGACGA TGATTTATAC GATACGGTGA
     6301 TTGGCTACCG TGGCGGCAAC TGGATTTATG AGTGGGCCCC GGATCTTTGT GAAGGAACCT
     6361 TACTTCTGTG GTGTGACATA ATTGGACAAA CTACCTACAG AGATTTAAAG CTCTAAGGTA
     6421 AATATAAAAT TTTTAAGTGT ATAATGTGTT AAACTACTGA TTCTAATTGT TTGTGTATTT
     6481 TAGATTCCAA CCTATGGAAC TGATGAATGG GAGCAGTGGT GGAATGCCTT TAATGAGGAA
     6541 AACCTGTTTT GCTCAGAAGA AATGCCATCT AGTGATGATG AGGCTACTGC TGACTCTCAA
     6601 CATTCTACTC CTCCAAAAAA GAAGAGAAAG GTAGAAGACC CCAAGGACTT TCCTTCAGAA
     6661 TTGCTAAGTT TTTTGAGTCA TGCTGTGTTT AGTAATAGAA CTCTTGCTTG CTTTGCTATT
     6721 TACACCACAA AGGAAAAAGC TGCACTGCTA TACAAGAAAA TTATGGAAAA ATATTCTGTA
     6781 ACCTTTATAA GTAGGCATAA CAGTTATAAT CATAACATAC TGTTTTTTCT TACTCCACAC
     6841 AGGCATAGAG TGTCTGCTAT TAATAACTAT GCTCAAAAAT TGTGTACCTT TAGCTTTTTA
     6901 ATTTGTAAAG GGGTTAATAA GGAATATTTG ATGTATAGTG CCTTGACTAG AGATCATAAT
     6961 CAGccatacc acatttgtag agGTTTTACT TGCTTTaaaa aacctcccac acctccccct
     7021 gaacctgaaa cataaaatga atgcaattgt tgttgttaac ttgtttattg cagcttataa
     7081 tggttacaaa taaagcaata gcatcacaaa tttcacaaat aaagcatttt tttcactgca
     7141 ttctagttgt ggtttgtcca aactcatcaa tgtatcttat catgtctgGA TCAACTGGAT
     7201 AACTCAAGCT AACCAAAATC ATCCCAAACT TCCCACCCCA TACCCTATTA CCACTGCCAA
     7261 TTACCTGTGG TTTCATTTAC TCTAAACCTG TGATTCCTCT GAATTATTTT CATTTTAAAG
     7321 AAATTGTATT TGTTAAATAT GTACTACAAA CTTAGTAGTt ggaagggcta attcactccc
     7381 aaagaagaca agatatcctt gatctgtgga tctaccacac acaaggctac ttccctgatt
     7441 agcagaacta cacaccaggg ccaggggtca gatatccact gacctttgga tggtgctaca
     7501 agctagtacc agttgagcca gataaggtag aagaggccaa taaaggagag aacaccagct
     7561 tgttacaccc tgtgagcctg catgggatgg atgacccgga gagagaagtg ttagagtgga
     7621 ggtttgacag ccgcctagca tttcatcacg tggcccgaga gctgcatccg gagtacttca
     7681 agaactgctg atatcgagct tgctacaagg gactttccgc tggggacttt ccagggaggc
     7741 gtggcctggg cgggactggg gagtggcgag ccctcagatc ctgcatataa gcagctgctt
     7801 tttgcctgta ctgggtctct ctggttagac cagatctgag cctgggagct ctctggctaa
     7861 ctagggaacc cactgcttaa gcctcaataa agcttgcctt gagtgcttca agtagtgtgt
     7921 gcccgtctgt tgtgtgactc tggtaactag agatccctca gaccctttta gtcagtgtgg
     7981 aaaatctcta gcaGTGGCGC CCGAACAGGG ACTTGAAAGC GAAAGGGAAA CCAGAGGAGC
     8041 TCTcTCGACG CAGGACTCGG CTTGCTGAAG CGCGCACGGC AAGAGGCGAG GGGCGGCGAC
     8101 TGGTGAGTAC GCCAAAAATT TTGACTAGCG GAGGCTAGAA GGAGAGAGAT GGGTGCGAGA
     8161 GCGTCAGTAT TAAGCGGGGG AGAATTAGAT CGcgATGGGA AAAAATTCGG TTAAGGCCAG
     8221 GGGGAAAGAA AAAATATAAA TTAAAACATA TAGTATGGGC AAGCAGGGAG CTAGAACGAT
     8281 TCGCAGTTAA TCCTGGCCTG TTAGAAACAT CAGAAGGCTG TAGACAAATA CTGGGACAGC
     8341 TACAACCATC CCTTCAGACA GGATCAGAAG AACTTAGATC ATTATATAAT ACAGTAGCAA
     8401 CCCTCTATTG TGTGCATCAA AGGATAGAGA TAAAAGACAC CAAGGAAGCT TTAGACAAGA
     8461 TAGAGGAAGA GCAAAACAAA AGTAAGACCA CCGCACAGCA AGCGGCCGGC CGCTGATCTT
     8521 CAGACCTGGA GGAGGAGATA TGAGGGACAA TTGGAGAAGT GAATTATATA AATATAAAGT
     8581 AGTAAAAATT GAACCATTAG GAGTAGCACC CACCAAGGCA AAGAGAAGAG TGGTGCAGAG
     8641 AGAAAAAAGA GCAGTGGGAA TAGGAGCTTT GTTCCTTGGG TTCTTGGGAG CAGCAGGAAG
     8701 CACTATGGGC GCAGCGTCAA TGACGCTGAC GGTACAGGCC AGACAATTAT TGTCTGGTAT
     8761 AGTGCAGCAG CAGAACAATT TGCTGAGGGC TATTGAGGCG CAACAGCATC TGTTGCAACT
     8821 CACAGTCTGG GGCATCAAGC AGCTCCAGGC AAGAATCCTG GCTGTGGAAA GATACCTAAA
     8881 GGATCAACAG CTCCTGGGGA TTTGGGGTTG CTCTGGAAAA CTCATTTGCA CCACTGCTGT
     8941 GCCTTGGAAT GCTAGTTGGA GTAATAAATC TCTGGAACAG ATTTGGAATC ACACGACCTG
     9001 GATGGAGTGG GACAGAGAAA TTAACAATTA CACAAGCTTA ATACACTCCT TAATTGAAGA
     9061 ATCGCAAAAC CAGCAAGAAA AGAATGAACA AGAATTATTG GAATTAGATA AATGGGCAAG
     9121 TTTGTGGAAT TGGTTTAACA TAACAAATTG GCTGTGGTAT ATAAAATTAT TCATAATGAT
     9181 AGTAGGAGGC TTGGTAGGTT TAAGAATAGT TTTTGCTGTA CTTTCTATAG TGAATAGAGT
     9241 TAGGCAGGGA TATTCACCAT TATCGTTTCA GACCCACCTC CCAACCCCGA GGGGACCCGA
     9301 CAGGCCCGAA GGAATAGAAG AAGAAGGTGG AGAGAGAGAC AGAGACAGAT CCATTCGATT
     9361 AGTGAACGGA TCTCGACGGT ATcgccaaat ggcagtattc atccacaatt ttaaaagaaa
     9421 aggggggatt ggggggtaca gtgcagggga aagaatagta gacataatag caacagacat
     9481 acaaactaaa gaattacaaa aacaaa
//
