# Supplementary material for: De novo-designed minibinders expand the synthetic biology sensing repertoire
Source: bioRxiv. 2024 Aug 29:2024.01.12.575267. Originally published 2024 Jan 15. Preprint. [Version 2] doi: 10.1101/2024.01.12.575267 (PMC10827046; doi:10.1101/2024.01.12.575267)
Supplement: Supplement 3 [file media-3.zip › dna/pZYW249 - LCB1-Fibcon-Notch361.gb]

LOCUS       pZYW249_-_LCB1-Fibcon- 11809 bp ds-DNA     circular     25-MAY-2022
DEFINITION  .
COMMENT     Sequence created by bulk assembly. Backbone 5' end ligation method:
            enzyme with enzyme AarI 3' end ligation method: enzyme with enzyme
            AarI Insert 5' end ligation method: enzyme with enzyme AarI 3' end
            ligation method: enzyme with enzyme AarI Backbone 5' end ligation
            method: enzyme with enzyme AarI 3' end ligation method: enzyme with
            enzyme AarI
FEATURES             Location/Qualifiers
     misc_feature          110..113
                           /label="BsaI"
                           /ApEinfo_revcolor="#b1ff67"
                           /ApEinfo_fwdcolor="#b1ff67"
     misc_feature          110..113
                           /label="BsaI"
                           /ApEinfo_revcolor="#b1ff67"
                           /ApEinfo_fwdcolor="#b1ff67"
     misc_feature          complement(110..113)
                           /label="BsaI"
                           /ApEinfo_revcolor="#b1ff67"
                           /ApEinfo_fwdcolor="#b1ff67"
     misc_feature          complement(110..113)
                           /label="BsaI"
                           /ApEinfo_revcolor="#b1ff67"
                           /ApEinfo_fwdcolor="#b1ff67"
     misc_feature          complement(1303..1306)
                           /label="BsaI"
                           /ApEinfo_revcolor="#b1ff67"
                           /ApEinfo_fwdcolor="#b1ff67"
     misc_feature          complement(1303..1306)
                           /label="BsaI"
                           /ApEinfo_revcolor="#b1ff67"
                           /ApEinfo_fwdcolor="#b1ff67"
     misc_feature          1307..1366
                           /label="Signal Sequence"
                           /ApEinfo_revcolor="#85dae9"
                           /ApEinfo_fwdcolor="#85dae9"
     misc_feature          1367..1396
                           /label="Myc"
                           /ApEinfo_revcolor="#9eafd2"
                           /ApEinfo_fwdcolor="#9eafd2"
     misc_feature          1397..1426
                           /label="2xGGGGS linker"
                           /ApEinfo_revcolor="#b7e6d7"
                           /ApEinfo_fwdcolor="#b7e6d7"
     misc_feature          1427..1594
                           /label="LCB1_v1.3"
                           /ApEinfo_revcolor="#c7b0e3"
                           /ApEinfo_fwdcolor="#c7b0e3"
     CDS                   1595..1869
                           /label="Fibcon"
                           /ApEinfo_revcolor="#993366"
                           /ApEinfo_fwdcolor="#993366"
     misc_feature          1870..1873
                           /label="BsaI"
                           /ApEinfo_revcolor="#b1ff67"
                           /ApEinfo_fwdcolor="#b1ff67"
     misc_feature          1870..1873
                           /label="BsaI"
                           /ApEinfo_revcolor="#b1ff67"
                           /ApEinfo_fwdcolor="#b1ff67"
     misc_feature          1874..2038
                           /label="hingeNotch361"
                           /ApEinfo_revcolor="#b7e6d7"
                           /ApEinfo_fwdcolor="#b7e6d7"
     misc_feature          2039..2671
                           /label="Notch Gal4VP64"
                           /ApEinfo_revcolor="#f58a5e"
                           /ApEinfo_fwdcolor="#f58a5e"
     misc_feature          2516..2665
                           /label="VP64"
                           /ApEinfo_revcolor="#d59687"
                           /ApEinfo_fwdcolor="#d59687"
     misc_feature          complement(2674..2677)
                           /label="BsaI"
                           /ApEinfo_revcolor="#b1ff67"
                           /ApEinfo_fwdcolor="#b1ff67"
     misc_feature          complement(2674..2677)
                           /label="BsaI"
                           /ApEinfo_revcolor="#b1ff67"
                           /ApEinfo_fwdcolor="#b1ff67"
     misc_feature          2687..2740
                           /label="T2A"
                           /ApEinfo_revcolor="#ff9ccd"
                           /ApEinfo_fwdcolor="#ff9ccd"
     misc_feature          2750..3457
                           /label="mCherry"
                           /ApEinfo_revcolor="#f58a5e"
                           /ApEinfo_fwdcolor="#f58a5e"
     misc_feature          3465..3468
                           /label="BsaI"
                           /ApEinfo_revcolor="#b1ff67"
                           /ApEinfo_fwdcolor="#b1ff67"
     misc_feature          3465..3468
                           /label="BsaI"
                           /ApEinfo_revcolor="#b1ff67"
                           /ApEinfo_fwdcolor="#b1ff67"
     misc_feature          3525..4116
                           /label="WPRE"
                           /ApEinfo_revcolor="#dc143c"
                           /ApEinfo_fwdcolor="#dc143c"
     promoter              complement(4482..4500)
                           /label="SP6 promoter"
                           /ApEinfo_revcolor="#85dae9"
                           /ApEinfo_fwdcolor="#85dae9"
     misc_feature          5288..5392
                           /label="AmpR Promoter"
                           /ApEinfo_revcolor="#d59687"
                           /ApEinfo_fwdcolor="#d59687"
     Antibiotic Resistance 5591..6249
                           /label="AmpR"
                           /ApEinfo_revcolor="#ffef86"
                           /ApEinfo_fwdcolor="#ffef86"
     rep_origin            6348..7030
                           /label="ColE1 origin"
                           /ApEinfo_revcolor="#9eafd2"
                           /ApEinfo_fwdcolor="#9eafd2"
     promoter              7271..7587
                           /label="SV40 promoter"
                           /ApEinfo_revcolor="#84b0dc"
                           /ApEinfo_fwdcolor="#84b0dc"
     promoter              7391..7587
                           /label="SV40 early promoter"
                           /ApEinfo_revcolor="#84b0dc"
                           /ApEinfo_fwdcolor="#84b0dc"
     polyA_signal          complement(9300..9491)
                           /label="SV40 late polyA"
                           /ApEinfo_revcolor="#d59687"
                           /ApEinfo_fwdcolor="#d59687"
     LTR                   9663..10296
                           /label="3' LTR"
                           /ApEinfo_revcolor="#f8d3a9"
                           /ApEinfo_fwdcolor="#f8d3a9"
     misc_feature          10343..10468
                           /label="HIV-1 Psi"
                           /ApEinfo_revcolor="#f8d3a9"
                           /ApEinfo_fwdcolor="#f8d3a9"
     misc_feature          10343..10468
                           /label="HIV-1 Ψ"
                           /ApEinfo_revcolor="#f8d3a9"
                           /ApEinfo_fwdcolor="#f8d3a9"
     misc_feature          10965..11198
                           /label="RRE"
                           /ApEinfo_revcolor="#f8d3a9"
                           /ApEinfo_fwdcolor="#f8d3a9"
     misc_feature          11686..56
                           /label="cPPT"
                           /ApEinfo_revcolor="#dc143c"
                           /ApEinfo_fwdcolor="#dc143c"
     misc_feature          11712..20
                           /label="cPPT/CTS"
                           /ApEinfo_revcolor="#f8d3a9"
                           /ApEinfo_fwdcolor="#f8d3a9"
ORIGIN
        1 ttacaaaaat tcaaaatttt cgggtttatt acagggacag cagagatcca gtttggATCG
       61 ATAAGCTTGA TATCGaattc tcacgcgTAT CGaattctca cgcgtctgaa acgcgtgagg
      121 ctccggtgcc cgtcagtggg cagagcgcac atcgcccaca gtccccgaga agttgggggg
      181 aggggtcggc aattgaaccg gtgcctagag aaggtggcgc ggggtaaact gggaaagtga
      241 tgtcgtgtac tggctccgcc tttttcccga gggtggggga gaaccgtata taagtgcagt
      301 agtcgccgtg aacgttcttt ttcgcaacgg gtttgccgcc agaacacagg taagtgccgt
      361 gtgtggttcc cgcgggcctg gcctctttac gggttatggc ccttgcgtgc cttgaattac
      421 ttccacctgg ctgcagtacg tgattcttga tcccgagctt cgggttggaa gtgggtggga
      481 gagttcgagg ccttgcgctt aaggagcccc ttcgcctcgt gcttgagttg aggcctggcc
      541 tgggcgctgg ggccgccgcg tgcgaatctg gtggcacctt cgcgcctgtc tcgctgcttt
      601 cgataagtct ctagccattt aaaatttttg atgacctgct gcgacgcttt ttttctggca
      661 agatagtctt gtaaatgcgg gccaagatct gcacactggt atttcggttt ttggggccgc
      721 gggcggcgac ggggcccgtg cgtcccagcg cacatgttcg gcgaggcggg gcctgcgagc
      781 gcggccaccg agaatcggac gggggtagtc tcaagctggc cggcctgctc tggtgcctgg
      841 cctcgcgccg ccgtgtatcg ccccgccctg ggcggcaagg ctggcccggt cggcaccagt
      901 tgcgtgagcg gaaagatggc cgcttcccgg ccctgctgca gggagctcaa aatggaggac
      961 gcggcgctcg ggagagcggg cgggtgagtc acccacacaa aggaaaaggg cctttccgtc
     1021 ctcagccgtc gcttcatgtg actccacgga gtaccgggcg ccgtccaggc acctcgatta
     1081 gttctcgagc ttttggagta cgtcgtcttt aggttggggg gaggggtttt atgcgatgga
     1141 gtttccccac actgagtggg tggagactga agttaggcca gcttggcact tgatgtaatt
     1201 ctccttggaa tttgcccttt ttgagtttgg atcttggttc attctcaagc ctcagacagt
     1261 ggttcaaagt ttttttcttc catttcaggt gtcgtgagcc actatgGCCT TGCCCGTTAC
     1321 GGCACTTCTG CTCCCACTCG CATTGCTGCT TCACGCCGCC CGACCAGAAC AGAAACTCAT
     1381 AAGTGAAGAA GAcCTTGGGG GAGGCGGTTC CGGGGGAGGC GGTTCTGACA AGGAAAACAT
     1441 TCTCCAGAAA ATATACGAGA TCATGAAAAC CCTCGAGCAA CTGGGCCACG CAGAGGCTAG
     1501 CATGCAAGTG TCCGATCTGA TCTATGAATT CATGAAGCAG GGGGACGAGA GACTGTTGGA
     1561 GGAAGCCGAG CGGTTACTTG AAGAGGTCGA AAGGAtgctg gatgcgccga ccgatctgca
     1621 ggtaaccaac gtgaccgata ccagcattac cgtgagctgg accccgccga gcgcgaccat
     1681 taccggctat cgcattacct ataccccgag caacggcccg ggcgaaccga aagaactgac
     1741 cgtgccgccg agcagcacca gcgtgaccat taccggcctg accccgggcg tggaatatgt
     1801 ggtgagcgtg tatgcgctga aagataacca ggaaagcccg ccgctggtgg gcacccagac
     1861 caccggcggT TCTaccacga cgccagcgcc gcgaccacca acaccggcgc ccaccatcgc
     1921 gtcgcagccc ctgtccctgc gcccagaggc gtgctttatg tacgtggcag ccgcggcatt
     1981 tgtacttctg tttttcgtgg ggtgcggtgt gcttctcagc aagaggaaac ggaagcacat
     2041 gaagctgctg agcagcatcg agcaggcctg tgacatctgc cggctgaaga aactgaagtg
     2101 cagcaaagaa aagcccaagt gcgccaagtg cctgaagaac aactgggagt gccggtacag
     2161 ccccaagacc aagagaagcc ccctgaccag agcccacctg accgaggtgg aaagccggct
     2221 ggaaagactg gaacagctgt ttctgctgat cttcccacgc gaggacctgg acatgatcct
     2281 gaagatggac agcctgcagg acatcaaggc cctgctgacc ggcctgttcg tgcaggacaa
     2341 cgtgaacaag gacgccgtga ccgacagact ggccagcgtg gaaaccgaca tgcccctgac
     2401 cctgcggcag cacagaatca gcgccaccag cagcagcgag gaaagcagca acaagggcca
     2461 gcggcagctg acagtgtctg ctgctgcagg cggaagcgga ggctctggcg gatctgatgc
     2521 cctggacgac ttcgacctgg atatgctggg cagcgacgcc ctggatgatt ttgatctgga
     2581 catgctggga tctgacgctc tggacgattt cgatctcgac atgttgggat cagatgcact
     2641 ggatgacttt gacctggaca tgctcggatc aggatccGGG AGTGGCGAAG GCAGGGGCTC
     2701 CCTTTTGACG TGCGGGGATG TTGAAGAGAA CCCTGGGCCC GGATCTGGAa tggtgagcaa
     2761 gggcgaggag gataacatgg ccatcatcaa ggagttcatg cgcttcaagg tgcacatgga
     2821 gggctccgtg aacggccacg agttcgagat cgagggcgag ggcgagggcc gcccctacga
     2881 gggcacccag accgccaagc tgaaggtgac caagggtggc cccctgccct tcgcctggga
     2941 catcctgtcc cctcagttca tgtacggctc caaggcctac gtgaagcacc ccgccgacat
     3001 ccccgactac ttgaagctgt ccttccccga gggcttcaag tgggagcgcg tgatgaactt
     3061 cgaggacggc ggcgtggtga ccgtgaccca ggactcctcc ctgcaggacg gcgagttcat
     3121 ctacaaggtg aagctgcgcg gcaccaactt cccctccgac ggccccgtaa tgcagaagaa
     3181 gaccatgggc tgggaggcct cctccgagcg gatgtacccc gaggacggcg ccctgaaggg
     3241 cgagatcaag cagaggctga agctgaagga cggcggccac tacgacgctg aggtcaagac
     3301 cacctacaag gccaagaagc ccgtgcagct gcccggcgcc tacaacgtca acatcaagtt
     3361 ggacatcacc tcccacaacg aggactacac catcgtggaa cagtacgaac gcgccgaggg
     3421 ccgccactcc accggcggca tggacgagct gtacaagTAA TGGCGCTGag catgcaggca
     3481 tgcaagcttg tgcaggcatg caagcttgat atcaagctta tcgataatca acctctggat
     3541 tacaaaattt gtgaaagatt gactggtatt cttaactatg ttgctccttt tacgctatgt
     3601 ggatacgctg ctttaatgcc tttgtatcat gctattgctt cccgtatggc tttcattttc
     3661 tcctccttgt ataaatcctg gttgctgtct ctttatgagg agttgtggcc cgttgtcagg
     3721 caacgtggcg tggtgtgcac tgtgtttgct gacgcaaccc ccactggttg gggcattgcc
     3781 accacctgtc agctcctttc cgggactttc gctttccccc tccctattgc cacggcggaa
     3841 ctcatcgccg cctgccttgc ccgctgctgg acaggggctc ggctgttggg cactgacaat
     3901 tccgtggtgt tgtcggggaa atcatcgtcc tttccttggc tgctcgcctg tgttgccacc
     3961 tggattctgc gcgggacgtc cttctgctac gtcccttcgg ccctcaatcc agcggacctt
     4021 ccttcccgcg gcctgctgcc ggctctgcgg cctcttccgc gtcttcgcct tcgccctcag
     4081 acgagtcgga tctccctttg ggccgcctcc ccgcatAATT ACCGTCGACC TCGAGGGAAT
     4141 TAATTCGAGC TCGGTACCTT TAAGACCAAT GACTTACAAG GCAGCTGTAG ATCTTAGCCA
     4201 CTTTTTAAAA GAAAAGGGGG GACTGGAAGG GCTAATTCAC TCCCAACGAA GACAAGATCT
     4261 GCTTTTTGCT TGTACTGGGT CTCTCTGGTT AGACCAGATC TGAGCCTGGG AGCTCTCTGG
     4321 CTAACTAGGG AACCCACTGC TTAAGCCTCA ATAAAGCTTG CCTTGAGTGC TTCAAGTAGT
     4381 GTGTGCCCGT CTGTTGTGTG ACTCTGGTAA CTAGAGATCC CTCAGACCCT TTTAGTCAGT
     4441 GTGGAAAATC TCTAGCAGCA TCTAGAATTA ATTCCGTGTA TTCTATAGTG TCACCTAAAT
     4501 CGTATGTGTA TGATACATAA GGTTATGTAT TAATTGTAGC CGCGTTCTAA CGACAATATG
     4561 TACAAGCCTA ATTGTGTAGC ATCTGGCTTA CTGAAGCAGA CCCTATCATC TCTCTCGTAA
     4621 ACTGCCGTCA GAGTCGGTTT GGTTGGACGA ACCTTCTGAG TTTCTGGTAA CGCCGTCCCG
     4681 CACCCGGAAA TGGTCAGCGA ACCAATCAGC AGGGTCATCG CTAGCCAGAT CCTCTACGCC
     4741 GGACGCATCG TGGCCGGCAT CACCGGCGCC ACAGGTGCGG TTGCTGGCGC CTATATCGCC
     4801 GACATCACCG ATGGGGAAGA TCGGGCTCGC CACTTCGGGC TCATGAGCGC TTGTTTCGGC
     4861 GTGGGTATGG TGGCAGGCCC CGTGGCCGGG GGACTGTTGG GCGCCATCTC CTTGCATGCA
     4921 CCATTCCTTG CGGCGGCGGT GCTCAACGGC CTCAACCTAC TACTGGGCTG CTTCCTAATG
     4981 CAGGAGTCGC ATAAGGGAGA GCGTCGAATG GTGCACTCTC AGTACAATCT GCTCTGATGC
     5041 CGCATAGTTA AGCCAGCCCC GACACCCGCC AACACCCGCT GACGCGCCCT GACGGGCTTG
     5101 TCTGCTCCCG GCATCCGCTT ACAGACAAGC TGTGACCGTC TCCGGGAGCT GCATGTGTCA
     5161 GAGGTTTTCA CCGTCATCAC CGAAACGCGC GAGACGAAAG GGCCTCGTGA TACGCCTATT
     5221 TTTATAGGTT AATGTCATGA TAATAATGGT TTCTTAGACG TCAGGTGGCA CTTTTCGGGG
     5281 AAATGTGCGC GGAACCCCTA TTTGTTTATT TTTCTAAATA CATTCAAATA TGTATCCGCT
     5341 CATGAGACAA TAACCCTGAT AAATGCTTCA ATAATATTGA AAAAGGAAGA GTATGAGTAT
     5401 TCAACATTTC CGTGTCGCCC TTATTCCCTT TTTTGCGGCA TTTTGCCTTC CTGTTTTTGC
     5461 TCACCCAGAA ACGCTGGTGA AAGTAAAAGA TGCTGAAGAT CAGTTGGGTG CACGAGTGGG
     5521 TTACATCGAA CTGGATCTCA ACAGCGGTAA GATCCTTGAG AGTTTTCGCC CCGAAGAACG
     5581 TTTTCCAATG ATGAGCACTT TTAAAGTTCT GCTATGTGGC GCGGTATTAT CCCGTATTGA
     5641 CGCCGGGCAA GAGCAACTCG GTCGCCGCAT ACACTATTCT CAGAATGACT TGGTTGAGTA
     5701 CTCACCAGTC ACAGAAAAGC ATCTTACGGA TGGCATGACA GTAAGAGAAT TATGCAGTGC
     5761 TGCCATAACC ATGAGTGATA ACACTGCGGC CAACTTACTT CTGACAACGA TCGGAGGACC
     5821 GAAGGAGCTA ACCGCTTTTT TGCACAACAT GGGGGATCAT GTAACTCGCC TTGATCGTTG
     5881 GGAACCGGAG CTGAATGAAG CCATACCAAA CGACGAGCGT GACACCACGA TGCCTGTAGC
     5941 AATGGCAACA ACGTTGCGCA AACTATTAAC TGGCGAACTA CTTACTCTAG CTTCCCGGCA
     6001 ACAATTAATA GACTGGATGG AGGCGGATAA AGTTGCAGGA CCACTTCTGC GCTCGGCCCT
     6061 TCCGGCTGGC TGGTTTATTG CTGATAAATC TGGAGCCGGT GAGCGTGGGT CTCGCGGTAT
     6121 CATTGCAGCA CTGGGGCCAG ATGGTAAGCC CTCCCGTATC GTAGTTATCT ACACGACGGG
     6181 GAGTCAGGCA ACTATGGATG AACGAAATAG ACAGATCGCT GAGATAGGTG CCTCACTGAT
     6241 TAAGCATTGG TAACTGTCAG ACCAAGTTTA CTCATATATA CTTTAGATTG ATTTAAAACT
     6301 TCATTTTTAA TTTAAAAGGA TCTAGGTGAA GATCCTTTTT GATAATCTCA TGACCAAAAT
     6361 CCCTTAACGT GAGTTTTCGT TCCACTGAGC GTCAGACCCC GTAGAAAAGA TCAAAGGATC
     6421 TTCTTGAGAT CCTTTTTTTC TGCGCGTAAT CTGCTGCTTG CAAACAAAAA AACCACCGCT
     6481 ACCAGCGGTG GTTTGTTTGC CGGATCAAGA GCTACCAACT CTTTTTCCGA AGGTAACTGG
     6541 CTTCAGCAGA GCGCAGATAC CAAATACTGT TCTTCTAGTG TAGCCGTAGT TAGGCCACCA
     6601 CTTCAAGAAC TCTGTAGCAC CGCCTACATA CCTCGCTCTG CTAATCCTGT TACCAGTGGC
     6661 TGCTGCCAGT GGCGATAAGT CGTGTCTTAC CGGGTTGGAC TCAAGACGAT AGTTACCGGA
     6721 TAAGGCGCAG CGGTCGGGCT GAACGGGGGG TTCGTGCACA CAGCCCAGCT TGGAGCGAAC
     6781 GACCTACACC GAACTGAGAT ACCTACAGCG TGAGCTATGA GAAAGCGCCA CGCTTCCCGA
     6841 AGGGAGAAAG GCGGACAGGT ATCCGGTAAG CGGCAGGGTC GGAACAGGAG AGCGCACGAG
     6901 GGAGCTTCCA GGGGGAAACG CCTGGTATCT TTATAGTCCT GTCGGGTTTC GCCACCTCTG
     6961 ACTTGAGCGT CGATTTTTGT GATGCTCGTC AGGGGGGCGG AGCCTATGGA AAAACGCCAG
     7021 CAACGCGGCC TTTTTACGGT TCCTGGCCTT TTGCTGGCCT TTTGCTCACA TGTTCTTTCC
     7081 TGCGTTATCC CCTGATTCTG TGGATAACCG TATTACCGCC TTTGAGTGAG CTGATACCGC
     7141 TCGCCGCAGC CGAACGACCG AGCGCAGCGA GTCAGTGAGC GAGGAAGCGG AAGAGCGCCC
     7201 AATACGCAAA CCGCCTCTCC CCGCGCGTTG GCCGATTCAT TAATGcagct gtggaatgtg
     7261 tgtcagttag ggtgtggaaa gtccccaggc tccccagcag gcagaagtat gcaaagcatg
     7321 catctcaatt agtcagcaac caggtgtgga aagtccccag gctccccagc aggcagaagt
     7381 atgcaaagca tgcatctcaa ttagtcagca accatagtcc cgcccctaac tccgcccatc
     7441 ccgcccctaa ctccgcccag ttccgcccat tctccgcccc atggctgact aatttttttt
     7501 atttatgcag aggccgaggc cgcctcggcc tctgagctat tccagaagta gtgaggaggc
     7561 ttttttggag gcCTAGGCTT TTGCAAAAAG CTTGGACACA AGACAGGCTT GCGAGATATG
     7621 TTTGAGAATA CCACTTTATC CCGCGTCAGG GAGAGGCAGT GCGTAAAAAG ACGCGGACTC
     7681 ATGTGAAATA CTGGTTTTTA GTGCGCCAGA TCTCTATAAT CTCGCGCAAC CTATTTTCCC
     7741 CTCGAACACT TTTTAAGCCG TAGATAAACA GGCTGGGACA CTTCACATGA GCGAAAAATA
     7801 CATCGTCACC TGGGACATGT TGCAGATCCA TGCACGTAAA CTCGCAAGCC GACTGATGCC
     7861 TTCTGAACAA TGGAAAGGCA TTATTGCCGT AAGCCGTGGC GGTCTGTACC GGGTGCGTTA
     7921 CTGGCGCGTG AACTGGGTAT TCGTCATGTC GATACCGTTT GTATTTCCAG CTACGATCAC
     7981 GACAACCAGC GCGAGCTTAA AGTGCTGAAA CGCGCAGAAG GCGATGGCGA AGGCTTCATC
     8041 GTTATTGATG ACCTGGTGGA TACCGGTGGT ACTGCGGTTG CGATTCGTGA AATGTATCCA
     8101 AAAGCGCACT TTGTCACCAT CTTCGCAAAA CCGGCTGGTC GTCCGCTGGT TGATGACTAT
     8161 GTTGTTGATA TCCCGCAAGA TACCTGGATT GAACAGCCGT GGGATATGGG CGTCGTATTC
     8221 GTCCCGCCAA TCTCCGGTCG CTAATCTTTT CAACGCCTGG CACTGCCGGG CGTTGTTCTT
     8281 TTTAACTTCA GGCGGGTTAC AATAGTTTCC AGTAAGTATT CTGGAGGCTG CATCCATGAC
     8341 ACAGGCAAAC CTGAGCGAAA CCCTGTTCAA ACCCCGCTTT AAACATCCTG AAACCTCGAC
     8401 GCTAGTCCGC CGCTTTAATC ACGGCGCACA ACCGCCTGTG CAGTCGGCCC TTGATGGTAA
     8461 AACCATCCCT CACTGGTATC GCATGATTAA CCGTCTGATG TGGATCTGGC GCGGCATTGA
     8521 CCCACGCGAA ATCCTCGACG TCCAGGCACG TATTGTGATG AGCGATGCCG AACGTACCGA
     8581 CGATGATTTA TACGATACGG TGATTGGCTA CCGTGGCGGC AACTGGATTT ATGAGTGGGC
     8641 CCCGGATCTT TGTGAAGGAA CCTTACTTCT GTGGTGTGAC ATAATTGGAC AAACTACCTA
     8701 CAGAGATTTA AAGCTCTAAG GTAAATATAA AATTTTTAAG TGTATAATGT GTTAAACTAC
     8761 TGATTCTAAT TGTTTGTGTA TTTTAGATTC CAACCTATGG AACTGATGAA TGGGAGCAGT
     8821 GGTGGAATGC CTTTAATGAG GAAAACCTGT TTTGCTCAGA AGAAATGCCA TCTAGTGATG
     8881 ATGAGGCTAC TGCTGACTCT CAACATTCTA CTCCTCCAAA AAAGAAGAGA AAGGTAGAAG
     8941 ACCCCAAGGA CTTTCCTTCA GAATTGCTAA GTTTTTTGAG TCATGCTGTG TTTAGTAATA
     9001 GAACTCTTGC TTGCTTTGCT ATTTACACCA CAAAGGAAAA AGCTGCACTG CTATACAAGA
     9061 AAATTATGGA AAAATATTCT GTAACCTTTA TAAGTAGGCA TAACAGTTAT AATCATAACA
     9121 TACTGTTTTT TCTTACTCCA CACAGGCATA GAGTGTCTGC TATTAATAAC TATGCTCAAA
     9181 AATTGTGTAC CTTTAGCTTT TTAATTTGTA AAGGGGTTAA TAAGGAATAT TTGATGTATA
     9241 GTGCCTTGAC TAGAGATCAT AATCAGccat accacatttg tagagGTTTT ACTTGCTTTa
     9301 aaaaacctcc cacacctccc cctgaacctg aaacataaaa tgaatgcaat tgttgttgtt
     9361 aacttgttta ttgcagctta taatggttac aaataaagca atagcatcac aaatttcaca
     9421 aataaagcat ttttttcact gcattctagt tgtggtttgt ccaaactcat caatgtatct
     9481 tatcatgtct gGATCAACTG GATAACTCAA GCTAACCAAA ATCATCCCAA ACTTCCCACC
     9541 CCATACCCTA TTACCACTGC CAATTACCTG TGGTTTCATT TACTCTAAAC CTGTGATTCC
     9601 TCTGAATTAT TTTCATTTTA AAGAAATTGT ATTTGTTAAA TATGTACTAC AAACTTAGTA
     9661 GTtggaaggg ctaattcact cccaaagaag acaagatatc cttgatctgt ggatctacca
     9721 cacacaaggc tacttccctg attagcagaa ctacacacca gggccagggg tcagatatcc
     9781 actgaccttt ggatggtgct acaagctagt accagttgag ccagataagg tagaagaggc
     9841 caataaagga gagaacacca gcttgttaca ccctgtgagc ctgcatggga tggatgaccc
     9901 ggagagagaa gtgttagagt ggaggtttga cagccgccta gcatttcatc acgtggcccg
     9961 agagctgcat ccggagtact tcaagaactg ctgatatcga gcttgctaca agggactttc
    10021 cgctggggac tttccaggga ggcgtggcct gggcgggact ggggagtggc gagccctcag
    10081 atcctgcata taagcagctg ctttttgcct gtactgggtc tctctggtta gaccagatct
    10141 gagcctggga gctctctggc taactaggga acccactgct taagcctcaa taaagcttgc
    10201 cttgagtgct tcaagtagtg tgtgcccgtc tgttgtgtga ctctggtaac tagagatccc
    10261 tcagaccctt ttagtcagtg tggaaaatct ctagcaGTGG CGCCCGAACA GGGACTTGAA
    10321 AGCGAAAGGG AAACCAGAGG AGCTCTcTCG ACGCAGGACT CGGCTTGCTG AAGCGCGCAC
    10381 GGCAAGAGGC GAGGGGCGGC GACTGGTGAG TACGCCAAAA ATTTTGACTA GCGGAGGCTA
    10441 GAAGGAGAGA GATGGGTGCG AGAGCGTCAG TATTAAGCGG GGGAGAATTA GATCGcgATG
    10501 GGAAAAAATT CGGTTAAGGC CAGGGGGAAA GAAAAAATAT AAATTAAAAC ATATAGTATG
    10561 GGCAAGCAGG GAGCTAGAAC GATTCGCAGT TAATCCTGGC CTGTTAGAAA CATCAGAAGG
    10621 CTGTAGACAA ATACTGGGAC AGCTACAACC ATCCCTTCAG ACAGGATCAG AAGAACTTAG
    10681 ATCATTATAT AATACAGTAG CAACCCTCTA TTGTGTGCAT CAAAGGATAG AGATAAAAGA
    10741 CACCAAGGAA GCTTTAGACA AGATAGAGGA AGAGCAAAAC AAAAGTAAGA CCACCGCACA
    10801 GCAAGCGGCC GGCCGCTGAT CTTCAGACCT GGAGGAGGAG ATATGAGGGA CAATTGGAGA
    10861 AGTGAATTAT ATAAATATAA AGTAGTAAAA ATTGAACCAT TAGGAGTAGC ACCCACCAAG
    10921 GCAAAGAGAA GAGTGGTGCA GAGAGAAAAA AGAGCAGTGG GAATAGGAGC TTTGTTCCTT
    10981 GGGTTCTTGG GAGCAGCAGG AAGCACTATG GGCGCAGCGT CAATGACGCT GACGGTACAG
    11041 GCCAGACAAT TATTGTCTGG TATAGTGCAG CAGCAGAACA ATTTGCTGAG GGCTATTGAG
    11101 GCGCAACAGC ATCTGTTGCA ACTCACAGTC TGGGGCATCA AGCAGCTCCA GGCAAGAATC
    11161 CTGGCTGTGG AAAGATACCT AAAGGATCAA CAGCTCCTGG GGATTTGGGG TTGCTCTGGA
    11221 AAACTCATTT GCACCACTGC TGTGCCTTGG AATGCTAGTT GGAGTAATAA ATCTCTGGAA
    11281 CAGATTTGGA ATCACACGAC CTGGATGGAG TGGGACAGAG AAATTAACAA TTACACAAGC
    11341 TTAATACACT CCTTAATTGA AGAATCGCAA AACCAGCAAG AAAAGAATGA ACAAGAATTA
    11401 TTGGAATTAG ATAAATGGGC AAGTTTGTGG AATTGGTTTA ACATAACAAA TTGGCTGTGG
    11461 TATATAAAAT TATTCATAAT GATAGTAGGA GGCTTGGTAG GTTTAAGAAT AGTTTTTGCT
    11521 GTACTTTCTA TAGTGAATAG AGTTAGGCAG GGATATTCAC CATTATCGTT TCAGACCCAC
    11581 CTCCCAACCC CGAGGGGACC CGACAGGCCC GAAGGAATAG AAGAAGAAGG TGGAGAGAGA
    11641 GACAGAGACA GATCCATTCG ATTAGTGAAC GGATCTCGAC GGTATcgcca aatggcagta
    11701 ttcatccaca attttaaaag aaaagggggg attggggggt acagtgcagg ggaaagaata
    11761 gtagacataa tagcaacaga catacaaact aaagaattac aaaaacaaa
//
