# Supplementary material for: De novo-designed minibinders expand the synthetic biology sensing repertoire
Source: bioRxiv. 2024 Aug 29:2024.01.12.575267. Originally published 2024 Jan 15. Preprint. [Version 2] doi: 10.1101/2024.01.12.575267 (PMC10827046; doi:10.1101/2024.01.12.575267)
Supplement: Supplement 3 [file media-3.zip › dna/pZYW248 - LCB1-4xG4S-Notch361.gb]

LOCUS       pZYW248_-_LCB1-4xG4S-N 11590 bp ds-DNA     circular     25-MAY-2022
DEFINITION  .
COMMENT     Sequence created by bulk assembly. Backbone 5' end ligation method:
            enzyme with enzyme AarI 3' end ligation method: enzyme with enzyme
            AarI Insert 5' end ligation method: enzyme with enzyme AarI 3' end
            ligation method: enzyme with enzyme AarI Backbone 5' end ligation
            method: enzyme with enzyme AarI 3' end ligation method: enzyme with
            enzyme AarI
FEATURES             Location/Qualifiers
     misc_feature          110..113
                           /label="BsaI"
                           /ApEinfo_revcolor="#b1ff67"
                           /ApEinfo_fwdcolor="#b1ff67"
     misc_feature          110..113
                           /label="BsaI"
                           /ApEinfo_revcolor="#b1ff67"
                           /ApEinfo_fwdcolor="#b1ff67"
     misc_feature          complement(110..113)
                           /label="BsaI"
                           /ApEinfo_revcolor="#b1ff67"
                           /ApEinfo_fwdcolor="#b1ff67"
     misc_feature          complement(110..113)
                           /label="BsaI"
                           /ApEinfo_revcolor="#b1ff67"
                           /ApEinfo_fwdcolor="#b1ff67"
     misc_feature          complement(1303..1306)
                           /label="BsaI"
                           /ApEinfo_revcolor="#b1ff67"
                           /ApEinfo_fwdcolor="#b1ff67"
     misc_feature          complement(1303..1306)
                           /label="BsaI"
                           /ApEinfo_revcolor="#b1ff67"
                           /ApEinfo_fwdcolor="#b1ff67"
     misc_feature          1307..1366
                           /label="Signal Sequence"
                           /ApEinfo_revcolor="#85dae9"
                           /ApEinfo_fwdcolor="#85dae9"
     misc_feature          1367..1396
                           /label="Myc"
                           /ApEinfo_revcolor="#9eafd2"
                           /ApEinfo_fwdcolor="#9eafd2"
     misc_feature          1397..1426
                           /label="2xGGGGS linker"
                           /ApEinfo_revcolor="#b7e6d7"
                           /ApEinfo_fwdcolor="#b7e6d7"
     misc_feature          1427..1594
                           /label="LCB1_v1.3"
                           /ApEinfo_revcolor="#c7b0e3"
                           /ApEinfo_fwdcolor="#c7b0e3"
     misc_feature          1595..1620
                           /label="2xGGGGS linker"
                           /ApEinfo_revcolor="#b7e6d7"
                           /ApEinfo_fwdcolor="#b7e6d7"
     misc_feature          1625..1650
                           /label="2xGGGGS linker"
                           /ApEinfo_revcolor="#b7e6d7"
                           /ApEinfo_fwdcolor="#b7e6d7"
     misc_feature          1651..1654
                           /label="BsaI"
                           /ApEinfo_revcolor="#b1ff67"
                           /ApEinfo_fwdcolor="#b1ff67"
     misc_feature          1651..1654
                           /label="BsaI"
                           /ApEinfo_revcolor="#b1ff67"
                           /ApEinfo_fwdcolor="#b1ff67"
     misc_feature          1655..1819
                           /label="hingeNotch361"
                           /ApEinfo_revcolor="#b7e6d7"
                           /ApEinfo_fwdcolor="#b7e6d7"
     misc_feature          1820..2452
                           /label="Notch Gal4VP64"
                           /ApEinfo_revcolor="#f58a5e"
                           /ApEinfo_fwdcolor="#f58a5e"
     misc_feature          2297..2446
                           /label="VP64"
                           /ApEinfo_revcolor="#d59687"
                           /ApEinfo_fwdcolor="#d59687"
     misc_feature          complement(2455..2458)
                           /label="BsaI"
                           /ApEinfo_revcolor="#b1ff67"
                           /ApEinfo_fwdcolor="#b1ff67"
     misc_feature          complement(2455..2458)
                           /label="BsaI"
                           /ApEinfo_revcolor="#b1ff67"
                           /ApEinfo_fwdcolor="#b1ff67"
     misc_feature          2468..2521
                           /label="T2A"
                           /ApEinfo_revcolor="#ff9ccd"
                           /ApEinfo_fwdcolor="#ff9ccd"
     misc_feature          2531..3238
                           /label="mCherry"
                           /ApEinfo_revcolor="#f58a5e"
                           /ApEinfo_fwdcolor="#f58a5e"
     misc_feature          3246..3249
                           /label="BsaI"
                           /ApEinfo_revcolor="#b1ff67"
                           /ApEinfo_fwdcolor="#b1ff67"
     misc_feature          3246..3249
                           /label="BsaI"
                           /ApEinfo_revcolor="#b1ff67"
                           /ApEinfo_fwdcolor="#b1ff67"
     misc_feature          3306..3897
                           /label="WPRE"
                           /ApEinfo_revcolor="#dc143c"
                           /ApEinfo_fwdcolor="#dc143c"
     promoter              complement(4263..4281)
                           /label="SP6 promoter"
                           /ApEinfo_revcolor="#85dae9"
                           /ApEinfo_fwdcolor="#85dae9"
     misc_feature          5069..5173
                           /label="AmpR Promoter"
                           /ApEinfo_revcolor="#d59687"
                           /ApEinfo_fwdcolor="#d59687"
     Antibiotic Resistance 5372..6030
                           /label="AmpR"
                           /ApEinfo_revcolor="#ffef86"
                           /ApEinfo_fwdcolor="#ffef86"
     rep_origin            6129..6811
                           /label="ColE1 origin"
                           /ApEinfo_revcolor="#9eafd2"
                           /ApEinfo_fwdcolor="#9eafd2"
     promoter              7052..7368
                           /label="SV40 promoter"
                           /ApEinfo_revcolor="#84b0dc"
                           /ApEinfo_fwdcolor="#84b0dc"
     promoter              7172..7368
                           /label="SV40 early promoter"
                           /ApEinfo_revcolor="#84b0dc"
                           /ApEinfo_fwdcolor="#84b0dc"
     polyA_signal          complement(9081..9272)
                           /label="SV40 late polyA"
                           /ApEinfo_revcolor="#d59687"
                           /ApEinfo_fwdcolor="#d59687"
     LTR                   9444..10077
                           /label="3' LTR"
                           /ApEinfo_revcolor="#f8d3a9"
                           /ApEinfo_fwdcolor="#f8d3a9"
     misc_feature          10124..10249
                           /label="HIV-1 Psi"
                           /ApEinfo_revcolor="#f8d3a9"
                           /ApEinfo_fwdcolor="#f8d3a9"
     misc_feature          10124..10249
                           /label="HIV-1 Ψ"
                           /ApEinfo_revcolor="#f8d3a9"
                           /ApEinfo_fwdcolor="#f8d3a9"
     misc_feature          10746..10979
                           /label="RRE"
                           /ApEinfo_revcolor="#f8d3a9"
                           /ApEinfo_fwdcolor="#f8d3a9"
     misc_feature          11467..56
                           /label="cPPT"
                           /ApEinfo_revcolor="#dc143c"
                           /ApEinfo_fwdcolor="#dc143c"
     misc_feature          11493..20
                           /label="cPPT/CTS"
                           /ApEinfo_revcolor="#f8d3a9"
                           /ApEinfo_fwdcolor="#f8d3a9"
ORIGIN
        1 ttacaaaaat tcaaaatttt cgggtttatt acagggacag cagagatcca gtttggATCG
       61 ATAAGCTTGA TATCGaattc tcacgcgTAT CGaattctca cgcgtctgaa acgcgtgagg
      121 ctccggtgcc cgtcagtggg cagagcgcac atcgcccaca gtccccgaga agttgggggg
      181 aggggtcggc aattgaaccg gtgcctagag aaggtggcgc ggggtaaact gggaaagtga
      241 tgtcgtgtac tggctccgcc tttttcccga gggtggggga gaaccgtata taagtgcagt
      301 agtcgccgtg aacgttcttt ttcgcaacgg gtttgccgcc agaacacagg taagtgccgt
      361 gtgtggttcc cgcgggcctg gcctctttac gggttatggc ccttgcgtgc cttgaattac
      421 ttccacctgg ctgcagtacg tgattcttga tcccgagctt cgggttggaa gtgggtggga
      481 gagttcgagg ccttgcgctt aaggagcccc ttcgcctcgt gcttgagttg aggcctggcc
      541 tgggcgctgg ggccgccgcg tgcgaatctg gtggcacctt cgcgcctgtc tcgctgcttt
      601 cgataagtct ctagccattt aaaatttttg atgacctgct gcgacgcttt ttttctggca
      661 agatagtctt gtaaatgcgg gccaagatct gcacactggt atttcggttt ttggggccgc
      721 gggcggcgac ggggcccgtg cgtcccagcg cacatgttcg gcgaggcggg gcctgcgagc
      781 gcggccaccg agaatcggac gggggtagtc tcaagctggc cggcctgctc tggtgcctgg
      841 cctcgcgccg ccgtgtatcg ccccgccctg ggcggcaagg ctggcccggt cggcaccagt
      901 tgcgtgagcg gaaagatggc cgcttcccgg ccctgctgca gggagctcaa aatggaggac
      961 gcggcgctcg ggagagcggg cgggtgagtc acccacacaa aggaaaaggg cctttccgtc
     1021 ctcagccgtc gcttcatgtg actccacgga gtaccgggcg ccgtccaggc acctcgatta
     1081 gttctcgagc ttttggagta cgtcgtcttt aggttggggg gaggggtttt atgcgatgga
     1141 gtttccccac actgagtggg tggagactga agttaggcca gcttggcact tgatgtaatt
     1201 ctccttggaa tttgcccttt ttgagtttgg atcttggttc attctcaagc ctcagacagt
     1261 ggttcaaagt ttttttcttc catttcaggt gtcgtgagcc actatgGCCT TGCCCGTTAC
     1321 GGCACTTCTG CTCCCACTCG CATTGCTGCT TCACGCCGCC CGACCAGAAC AGAAACTCAT
     1381 AAGTGAAGAA GAcCTTGGGG GAGGCGGTTC CGGGGGAGGC GGTTCTGACA AGGAAAACAT
     1441 TCTCCAGAAA ATATACGAGA TCATGAAAAC CCTCGAGCAA CTGGGCCACG CAGAGGCTAG
     1501 CATGCAAGTG TCCGATCTGA TCTATGAATT CATGAAGCAG GGGGACGAGA GACTGTTGGA
     1561 GGAAGCCGAG CGGTTACTTG AAGAGGTCGA AAGGGGAGGA GGCGGCTCCG GTGGTGGGGG
     1621 TTCAGGAGGG GGTGGCTCGG GCGGAGGGGG TTCTaccacg acgccagcgc cgcgaccacc
     1681 aacaccggcg cccaccatcg cgtcgcagcc cctgtccctg cgcccagagg cgtgctttat
     1741 gtacgtggca gccgcggcat ttgtacttct gtttttcgtg gggtgcggtg tgcttctcag
     1801 caagaggaaa cggaagcaca tgaagctgct gagcagcatc gagcaggcct gtgacatctg
     1861 ccggctgaag aaactgaagt gcagcaaaga aaagcccaag tgcgccaagt gcctgaagaa
     1921 caactgggag tgccggtaca gccccaagac caagagaagc cccctgacca gagcccacct
     1981 gaccgaggtg gaaagccggc tggaaagact ggaacagctg tttctgctga tcttcccacg
     2041 cgaggacctg gacatgatcc tgaagatgga cagcctgcag gacatcaagg ccctgctgac
     2101 cggcctgttc gtgcaggaca acgtgaacaa ggacgccgtg accgacagac tggccagcgt
     2161 ggaaaccgac atgcccctga ccctgcggca gcacagaatc agcgccacca gcagcagcga
     2221 ggaaagcagc aacaagggcc agcggcagct gacagtgtct gctgctgcag gcggaagcgg
     2281 aggctctggc ggatctgatg ccctggacga cttcgacctg gatatgctgg gcagcgacgc
     2341 cctggatgat tttgatctgg acatgctggg atctgacgct ctggacgatt tcgatctcga
     2401 catgttggga tcagatgcac tggatgactt tgacctggac atgctcggat caggatccGG
     2461 GAGTGGCGAA GGCAGGGGCT CCCTTTTGAC GTGCGGGGAT GTTGAAGAGA ACCCTGGGCC
     2521 CGGATCTGGA atggtgagca agggcgagga ggataacatg gccatcatca aggagttcat
     2581 gcgcttcaag gtgcacatgg agggctccgt gaacggccac gagttcgaga tcgagggcga
     2641 gggcgagggc cgcccctacg agggcaccca gaccgccaag ctgaaggtga ccaagggtgg
     2701 ccccctgccc ttcgcctggg acatcctgtc ccctcagttc atgtacggct ccaaggccta
     2761 cgtgaagcac cccgccgaca tccccgacta cttgaagctg tccttccccg agggcttcaa
     2821 gtgggagcgc gtgatgaact tcgaggacgg cggcgtggtg accgtgaccc aggactcctc
     2881 cctgcaggac ggcgagttca tctacaaggt gaagctgcgc ggcaccaact tcccctccga
     2941 cggccccgta atgcagaaga agaccatggg ctgggaggcc tcctccgagc ggatgtaccc
     3001 cgaggacggc gccctgaagg gcgagatcaa gcagaggctg aagctgaagg acggcggcca
     3061 ctacgacgct gaggtcaaga ccacctacaa ggccaagaag cccgtgcagc tgcccggcgc
     3121 ctacaacgtc aacatcaagt tggacatcac ctcccacaac gaggactaca ccatcgtgga
     3181 acagtacgaa cgcgccgagg gccgccactc caccggcggc atggacgagc tgtacaagTA
     3241 ATGGCGCTGa gcatgcaggc atgcaagctt gtgcaggcat gcaagcttga tatcaagctt
     3301 atcgataatc aacctctgga ttacaaaatt tgtgaaagat tgactggtat tcttaactat
     3361 gttgctcctt ttacgctatg tggatacgct gctttaatgc ctttgtatca tgctattgct
     3421 tcccgtatgg ctttcatttt ctcctccttg tataaatcct ggttgctgtc tctttatgag
     3481 gagttgtggc ccgttgtcag gcaacgtggc gtggtgtgca ctgtgtttgc tgacgcaacc
     3541 cccactggtt ggggcattgc caccacctgt cagctccttt ccgggacttt cgctttcccc
     3601 ctccctattg ccacggcgga actcatcgcc gcctgccttg cccgctgctg gacaggggct
     3661 cggctgttgg gcactgacaa ttccgtggtg ttgtcgggga aatcatcgtc ctttccttgg
     3721 ctgctcgcct gtgttgccac ctggattctg cgcgggacgt ccttctgcta cgtcccttcg
     3781 gccctcaatc cagcggacct tccttcccgc ggcctgctgc cggctctgcg gcctcttccg
     3841 cgtcttcgcc ttcgccctca gacgagtcgg atctcccttt gggccgcctc cccgcatAAT
     3901 TACCGTCGAC CTCGAGGGAA TTAATTCGAG CTCGGTACCT TTAAGACCAA TGACTTACAA
     3961 GGCAGCTGTA GATCTTAGCC ACTTTTTAAA AGAAAAGGGG GGACTGGAAG GGCTAATTCA
     4021 CTCCCAACGA AGACAAGATC TGCTTTTTGC TTGTACTGGG TCTCTCTGGT TAGACCAGAT
     4081 CTGAGCCTGG GAGCTCTCTG GCTAACTAGG GAACCCACTG CTTAAGCCTC AATAAAGCTT
     4141 GCCTTGAGTG CTTCAAGTAG TGTGTGCCCG TCTGTTGTGT GACTCTGGTA ACTAGAGATC
     4201 CCTCAGACCC TTTTAGTCAG TGTGGAAAAT CTCTAGCAGC ATCTAGAATT AATTCCGTGT
     4261 ATTCTATAGT GTCACCTAAA TCGTATGTGT ATGATACATA AGGTTATGTA TTAATTGTAG
     4321 CCGCGTTCTA ACGACAATAT GTACAAGCCT AATTGTGTAG CATCTGGCTT ACTGAAGCAG
     4381 ACCCTATCAT CTCTCTCGTA AACTGCCGTC AGAGTCGGTT TGGTTGGACG AACCTTCTGA
     4441 GTTTCTGGTA ACGCCGTCCC GCACCCGGAA ATGGTCAGCG AACCAATCAG CAGGGTCATC
     4501 GCTAGCCAGA TCCTCTACGC CGGACGCATC GTGGCCGGCA TCACCGGCGC CACAGGTGCG
     4561 GTTGCTGGCG CCTATATCGC CGACATCACC GATGGGGAAG ATCGGGCTCG CCACTTCGGG
     4621 CTCATGAGCG CTTGTTTCGG CGTGGGTATG GTGGCAGGCC CCGTGGCCGG GGGACTGTTG
     4681 GGCGCCATCT CCTTGCATGC ACCATTCCTT GCGGCGGCGG TGCTCAACGG CCTCAACCTA
     4741 CTACTGGGCT GCTTCCTAAT GCAGGAGTCG CATAAGGGAG AGCGTCGAAT GGTGCACTCT
     4801 CAGTACAATC TGCTCTGATG CCGCATAGTT AAGCCAGCCC CGACACCCGC CAACACCCGC
     4861 TGACGCGCCC TGACGGGCTT GTCTGCTCCC GGCATCCGCT TACAGACAAG CTGTGACCGT
     4921 CTCCGGGAGC TGCATGTGTC AGAGGTTTTC ACCGTCATCA CCGAAACGCG CGAGACGAAA
     4981 GGGCCTCGTG ATACGCCTAT TTTTATAGGT TAATGTCATG ATAATAATGG TTTCTTAGAC
     5041 GTCAGGTGGC ACTTTTCGGG GAAATGTGCG CGGAACCCCT ATTTGTTTAT TTTTCTAAAT
     5101 ACATTCAAAT ATGTATCCGC TCATGAGACA ATAACCCTGA TAAATGCTTC AATAATATTG
     5161 AAAAAGGAAG AGTATGAGTA TTCAACATTT CCGTGTCGCC CTTATTCCCT TTTTTGCGGC
     5221 ATTTTGCCTT CCTGTTTTTG CTCACCCAGA AACGCTGGTG AAAGTAAAAG ATGCTGAAGA
     5281 TCAGTTGGGT GCACGAGTGG GTTACATCGA ACTGGATCTC AACAGCGGTA AGATCCTTGA
     5341 GAGTTTTCGC CCCGAAGAAC GTTTTCCAAT GATGAGCACT TTTAAAGTTC TGCTATGTGG
     5401 CGCGGTATTA TCCCGTATTG ACGCCGGGCA AGAGCAACTC GGTCGCCGCA TACACTATTC
     5461 TCAGAATGAC TTGGTTGAGT ACTCACCAGT CACAGAAAAG CATCTTACGG ATGGCATGAC
     5521 AGTAAGAGAA TTATGCAGTG CTGCCATAAC CATGAGTGAT AACACTGCGG CCAACTTACT
     5581 TCTGACAACG ATCGGAGGAC CGAAGGAGCT AACCGCTTTT TTGCACAACA TGGGGGATCA
     5641 TGTAACTCGC CTTGATCGTT GGGAACCGGA GCTGAATGAA GCCATACCAA ACGACGAGCG
     5701 TGACACCACG ATGCCTGTAG CAATGGCAAC AACGTTGCGC AAACTATTAA CTGGCGAACT
     5761 ACTTACTCTA GCTTCCCGGC AACAATTAAT AGACTGGATG GAGGCGGATA AAGTTGCAGG
     5821 ACCACTTCTG CGCTCGGCCC TTCCGGCTGG CTGGTTTATT GCTGATAAAT CTGGAGCCGG
     5881 TGAGCGTGGG TCTCGCGGTA TCATTGCAGC ACTGGGGCCA GATGGTAAGC CCTCCCGTAT
     5941 CGTAGTTATC TACACGACGG GGAGTCAGGC AACTATGGAT GAACGAAATA GACAGATCGC
     6001 TGAGATAGGT GCCTCACTGA TTAAGCATTG GTAACTGTCA GACCAAGTTT ACTCATATAT
     6061 ACTTTAGATT GATTTAAAAC TTCATTTTTA ATTTAAAAGG ATCTAGGTGA AGATCCTTTT
     6121 TGATAATCTC ATGACCAAAA TCCCTTAACG TGAGTTTTCG TTCCACTGAG CGTCAGACCC
     6181 CGTAGAAAAG ATCAAAGGAT CTTCTTGAGA TCCTTTTTTT CTGCGCGTAA TCTGCTGCTT
     6241 GCAAACAAAA AAACCACCGC TACCAGCGGT GGTTTGTTTG CCGGATCAAG AGCTACCAAC
     6301 TCTTTTTCCG AAGGTAACTG GCTTCAGCAG AGCGCAGATA CCAAATACTG TTCTTCTAGT
     6361 GTAGCCGTAG TTAGGCCACC ACTTCAAGAA CTCTGTAGCA CCGCCTACAT ACCTCGCTCT
     6421 GCTAATCCTG TTACCAGTGG CTGCTGCCAG TGGCGATAAG TCGTGTCTTA CCGGGTTGGA
     6481 CTCAAGACGA TAGTTACCGG ATAAGGCGCA GCGGTCGGGC TGAACGGGGG GTTCGTGCAC
     6541 ACAGCCCAGC TTGGAGCGAA CGACCTACAC CGAACTGAGA TACCTACAGC GTGAGCTATG
     6601 AGAAAGCGCC ACGCTTCCCG AAGGGAGAAA GGCGGACAGG TATCCGGTAA GCGGCAGGGT
     6661 CGGAACAGGA GAGCGCACGA GGGAGCTTCC AGGGGGAAAC GCCTGGTATC TTTATAGTCC
     6721 TGTCGGGTTT CGCCACCTCT GACTTGAGCG TCGATTTTTG TGATGCTCGT CAGGGGGGCG
     6781 GAGCCTATGG AAAAACGCCA GCAACGCGGC CTTTTTACGG TTCCTGGCCT TTTGCTGGCC
     6841 TTTTGCTCAC ATGTTCTTTC CTGCGTTATC CCCTGATTCT GTGGATAACC GTATTACCGC
     6901 CTTTGAGTGA GCTGATACCG CTCGCCGCAG CCGAACGACC GAGCGCAGCG AGTCAGTGAG
     6961 CGAGGAAGCG GAAGAGCGCC CAATACGCAA ACCGCCTCTC CCCGCGCGTT GGCCGATTCA
     7021 TTAATGcagc tgtggaatgt gtgtcagtta gggtgtggaa agtccccagg ctccccagca
     7081 ggcagaagta tgcaaagcat gcatctcaat tagtcagcaa ccaggtgtgg aaagtcccca
     7141 ggctccccag caggcagaag tatgcaaagc atgcatctca attagtcagc aaccatagtc
     7201 ccgcccctaa ctccgcccat cccgccccta actccgccca gttccgccca ttctccgccc
     7261 catggctgac taattttttt tatttatgca gaggccgagg ccgcctcggc ctctgagcta
     7321 ttccagaagt agtgaggagg cttttttgga ggcCTAGGCT TTTGCAAAAA GCTTGGACAC
     7381 AAGACAGGCT TGCGAGATAT GTTTGAGAAT ACCACTTTAT CCCGCGTCAG GGAGAGGCAG
     7441 TGCGTAAAAA GACGCGGACT CATGTGAAAT ACTGGTTTTT AGTGCGCCAG ATCTCTATAA
     7501 TCTCGCGCAA CCTATTTTCC CCTCGAACAC TTTTTAAGCC GTAGATAAAC AGGCTGGGAC
     7561 ACTTCACATG AGCGAAAAAT ACATCGTCAC CTGGGACATG TTGCAGATCC ATGCACGTAA
     7621 ACTCGCAAGC CGACTGATGC CTTCTGAACA ATGGAAAGGC ATTATTGCCG TAAGCCGTGG
     7681 CGGTCTGTAC CGGGTGCGTT ACTGGCGCGT GAACTGGGTA TTCGTCATGT CGATACCGTT
     7741 TGTATTTCCA GCTACGATCA CGACAACCAG CGCGAGCTTA AAGTGCTGAA ACGCGCAGAA
     7801 GGCGATGGCG AAGGCTTCAT CGTTATTGAT GACCTGGTGG ATACCGGTGG TACTGCGGTT
     7861 GCGATTCGTG AAATGTATCC AAAAGCGCAC TTTGTCACCA TCTTCGCAAA ACCGGCTGGT
     7921 CGTCCGCTGG TTGATGACTA TGTTGTTGAT ATCCCGCAAG ATACCTGGAT TGAACAGCCG
     7981 TGGGATATGG GCGTCGTATT CGTCCCGCCA ATCTCCGGTC GCTAATCTTT TCAACGCCTG
     8041 GCACTGCCGG GCGTTGTTCT TTTTAACTTC AGGCGGGTTA CAATAGTTTC CAGTAAGTAT
     8101 TCTGGAGGCT GCATCCATGA CACAGGCAAA CCTGAGCGAA ACCCTGTTCA AACCCCGCTT
     8161 TAAACATCCT GAAACCTCGA CGCTAGTCCG CCGCTTTAAT CACGGCGCAC AACCGCCTGT
     8221 GCAGTCGGCC CTTGATGGTA AAACCATCCC TCACTGGTAT CGCATGATTA ACCGTCTGAT
     8281 GTGGATCTGG CGCGGCATTG ACCCACGCGA AATCCTCGAC GTCCAGGCAC GTATTGTGAT
     8341 GAGCGATGCC GAACGTACCG ACGATGATTT ATACGATACG GTGATTGGCT ACCGTGGCGG
     8401 CAACTGGATT TATGAGTGGG CCCCGGATCT TTGTGAAGGA ACCTTACTTC TGTGGTGTGA
     8461 CATAATTGGA CAAACTACCT ACAGAGATTT AAAGCTCTAA GGTAAATATA AAATTTTTAA
     8521 GTGTATAATG TGTTAAACTA CTGATTCTAA TTGTTTGTGT ATTTTAGATT CCAACCTATG
     8581 GAACTGATGA ATGGGAGCAG TGGTGGAATG CCTTTAATGA GGAAAACCTG TTTTGCTCAG
     8641 AAGAAATGCC ATCTAGTGAT GATGAGGCTA CTGCTGACTC TCAACATTCT ACTCCTCCAA
     8701 AAAAGAAGAG AAAGGTAGAA GACCCCAAGG ACTTTCCTTC AGAATTGCTA AGTTTTTTGA
     8761 GTCATGCTGT GTTTAGTAAT AGAACTCTTG CTTGCTTTGC TATTTACACC ACAAAGGAAA
     8821 AAGCTGCACT GCTATACAAG AAAATTATGG AAAAATATTC TGTAACCTTT ATAAGTAGGC
     8881 ATAACAGTTA TAATCATAAC ATACTGTTTT TTCTTACTCC ACACAGGCAT AGAGTGTCTG
     8941 CTATTAATAA CTATGCTCAA AAATTGTGTA CCTTTAGCTT TTTAATTTGT AAAGGGGTTA
     9001 ATAAGGAATA TTTGATGTAT AGTGCCTTGA CTAGAGATCA TAATCAGcca taccacattt
     9061 gtagagGTTT TACTTGCTTT aaaaaacctc ccacacctcc ccctgaacct gaaacataaa
     9121 atgaatgcaa ttgttgttgt taacttgttt attgcagctt ataatggtta caaataaagc
     9181 aatagcatca caaatttcac aaataaagca tttttttcac tgcattctag ttgtggtttg
     9241 tccaaactca tcaatgtatc ttatcatgtc tgGATCAACT GGATAACTCA AGCTAACCAA
     9301 AATCATCCCA AACTTCCCAC CCCATACCCT ATTACCACTG CCAATTACCT GTGGTTTCAT
     9361 TTACTCTAAA CCTGTGATTC CTCTGAATTA TTTTCATTTT AAAGAAATTG TATTTGTTAA
     9421 ATATGTACTA CAAACTTAGT AGTtggaagg gctaattcac tcccaaagaa gacaagatat
     9481 ccttgatctg tggatctacc acacacaagg ctacttccct gattagcaga actacacacc
     9541 agggccaggg gtcagatatc cactgacctt tggatggtgc tacaagctag taccagttga
     9601 gccagataag gtagaagagg ccaataaagg agagaacacc agcttgttac accctgtgag
     9661 cctgcatggg atggatgacc cggagagaga agtgttagag tggaggtttg acagccgcct
     9721 agcatttcat cacgtggccc gagagctgca tccggagtac ttcaagaact gctgatatcg
     9781 agcttgctac aagggacttt ccgctgggga ctttccaggg aggcgtggcc tgggcgggac
     9841 tggggagtgg cgagccctca gatcctgcat ataagcagct gctttttgcc tgtactgggt
     9901 ctctctggtt agaccagatc tgagcctggg agctctctgg ctaactaggg aacccactgc
     9961 ttaagcctca ataaagcttg ccttgagtgc ttcaagtagt gtgtgcccgt ctgttgtgtg
    10021 actctggtaa ctagagatcc ctcagaccct tttagtcagt gtggaaaatc tctagcaGTG
    10081 GCGCCCGAAC AGGGACTTGA AAGCGAAAGG GAAACCAGAG GAGCTCTcTC GACGCAGGAC
    10141 TCGGCTTGCT GAAGCGCGCA CGGCAAGAGG CGAGGGGCGG CGACTGGTGA GTACGCCAAA
    10201 AATTTTGACT AGCGGAGGCT AGAAGGAGAG AGATGGGTGC GAGAGCGTCA GTATTAAGCG
    10261 GGGGAGAATT AGATCGcgAT GGGAAAAAAT TCGGTTAAGG CCAGGGGGAA AGAAAAAATA
    10321 TAAATTAAAA CATATAGTAT GGGCAAGCAG GGAGCTAGAA CGATTCGCAG TTAATCCTGG
    10381 CCTGTTAGAA ACATCAGAAG GCTGTAGACA AATACTGGGA CAGCTACAAC CATCCCTTCA
    10441 GACAGGATCA GAAGAACTTA GATCATTATA TAATACAGTA GCAACCCTCT ATTGTGTGCA
    10501 TCAAAGGATA GAGATAAAAG ACACCAAGGA AGCTTTAGAC AAGATAGAGG AAGAGCAAAA
    10561 CAAAAGTAAG ACCACCGCAC AGCAAGCGGC CGGCCGCTGA TCTTCAGACC TGGAGGAGGA
    10621 GATATGAGGG ACAATTGGAG AAGTGAATTA TATAAATATA AAGTAGTAAA AATTGAACCA
    10681 TTAGGAGTAG CACCCACCAA GGCAAAGAGA AGAGTGGTGC AGAGAGAAAA AAGAGCAGTG
    10741 GGAATAGGAG CTTTGTTCCT TGGGTTCTTG GGAGCAGCAG GAAGCACTAT GGGCGCAGCG
    10801 TCAATGACGC TGACGGTACA GGCCAGACAA TTATTGTCTG GTATAGTGCA GCAGCAGAAC
    10861 AATTTGCTGA GGGCTATTGA GGCGCAACAG CATCTGTTGC AACTCACAGT CTGGGGCATC
    10921 AAGCAGCTCC AGGCAAGAAT CCTGGCTGTG GAAAGATACC TAAAGGATCA ACAGCTCCTG
    10981 GGGATTTGGG GTTGCTCTGG AAAACTCATT TGCACCACTG CTGTGCCTTG GAATGCTAGT
    11041 TGGAGTAATA AATCTCTGGA ACAGATTTGG AATCACACGA CCTGGATGGA GTGGGACAGA
    11101 GAAATTAACA ATTACACAAG CTTAATACAC TCCTTAATTG AAGAATCGCA AAACCAGCAA
    11161 GAAAAGAATG AACAAGAATT ATTGGAATTA GATAAATGGG CAAGTTTGTG GAATTGGTTT
    11221 AACATAACAA ATTGGCTGTG GTATATAAAA TTATTCATAA TGATAGTAGG AGGCTTGGTA
    11281 GGTTTAAGAA TAGTTTTTGC TGTACTTTCT ATAGTGAATA GAGTTAGGCA GGGATATTCA
    11341 CCATTATCGT TTCAGACCCA CCTCCCAACC CCGAGGGGAC CCGACAGGCC CGAAGGAATA
    11401 GAAGAAGAAG GTGGAGAGAG AGACAGAGAC AGATCCATTC GATTAGTGAA CGGATCTCGA
    11461 CGGTATcgcc aaatggcagt attcatccac aattttaaaa gaaaaggggg gattgggggg
    11521 tacagtgcag gggaaagaat agtagacata atagcaacag acatacaaac taaagaatta
    11581 caaaaacaaa
//
