# Supplementary material for: De novo-designed minibinders expand the synthetic biology sensing repertoire
Source: bioRxiv. 2024 Aug 29:2024.01.12.575267. Originally published 2024 Jan 15. Preprint. [Version 2] doi: 10.1101/2024.01.12.575267 (PMC10827046; doi:10.1101/2024.01.12.575267)
Supplement: Supplement 3 [file media-3.zip › dna/pZYW245 - LCB1-Notch361.gb]

LOCUS       pZYW245_-_LCB1-Notch36 11536 bp ds-DNA     circular     17-JAN-2022
DEFINITION  .
FEATURES             Location/Qualifiers
     misc_feature          53..644
                           /label="WPRE"
                           /ApEinfo_revcolor="#dc143c"
                           /ApEinfo_fwdcolor="#dc143c"
     promoter              complement(1010..1028)
                           /label="SP6 promoter"
                           /ApEinfo_revcolor="#85dae9"
                           /ApEinfo_fwdcolor="#85dae9"
     misc_feature          1816..1920
                           /label="AmpR Promoter"
                           /ApEinfo_revcolor="#d59687"
                           /ApEinfo_fwdcolor="#d59687"
     Antibiotic Resistance 2119..2777
                           /label="AmpR"
                           /ApEinfo_revcolor="#ffef86"
                           /ApEinfo_fwdcolor="#ffef86"
     rep_origin            2876..3558
                           /label="ColE1 origin"
                           /ApEinfo_revcolor="#9eafd2"
                           /ApEinfo_fwdcolor="#9eafd2"
     promoter              3799..4115
                           /label="SV40 promoter"
                           /ApEinfo_revcolor="#84b0dc"
                           /ApEinfo_fwdcolor="#84b0dc"
     promoter              3919..4115
                           /label="SV40 early promoter"
                           /ApEinfo_revcolor="#84b0dc"
                           /ApEinfo_fwdcolor="#84b0dc"
     polyA_signal          complement(5828..6019)
                           /label="SV40 late polyA"
                           /ApEinfo_revcolor="#d59687"
                           /ApEinfo_fwdcolor="#d59687"
     LTR                   6191..6824
                           /label="3' LTR"
                           /ApEinfo_revcolor="#f8d3a9"
                           /ApEinfo_fwdcolor="#f8d3a9"
     misc_feature          6871..6996
                           /label="HIV-1 Ψ"
                           /ApEinfo_revcolor="#f8d3a9"
                           /ApEinfo_fwdcolor="#f8d3a9"
     misc_feature          6871..6996
                           /label="HIV-1 Psi"
                           /ApEinfo_revcolor="#f8d3a9"
                           /ApEinfo_fwdcolor="#f8d3a9"
     misc_feature          7493..7726
                           /label="RRE"
                           /ApEinfo_revcolor="#f8d3a9"
                           /ApEinfo_fwdcolor="#f8d3a9"
     misc_feature          8214..8393
                           /label="cPPT"
                           /ApEinfo_revcolor="#dc143c"
                           /ApEinfo_fwdcolor="#dc143c"
     misc_feature          8240..8357
                           /label="cPPT/CTS"
                           /ApEinfo_revcolor="#f8d3a9"
                           /ApEinfo_fwdcolor="#f8d3a9"
     misc_feature          8447..8450
                           /label="BsaI"
                           /ApEinfo_revcolor="#b1ff67"
                           /ApEinfo_fwdcolor="#b1ff67"
     misc_feature          8447..8450
                           /label="BsaI"
                           /ApEinfo_revcolor="#b1ff67"
                           /ApEinfo_fwdcolor="#b1ff67"
     misc_feature          complement(8447..8450)
                           /label="BsaI"
                           /ApEinfo_revcolor="#b1ff67"
                           /ApEinfo_fwdcolor="#b1ff67"
     misc_feature          complement(8447..8450)
                           /label="BsaI"
                           /ApEinfo_revcolor="#b1ff67"
                           /ApEinfo_fwdcolor="#b1ff67"
     misc_feature          complement(9640..9643)
                           /label="BsaI"
                           /ApEinfo_revcolor="#b1ff67"
                           /ApEinfo_fwdcolor="#b1ff67"
     misc_feature          complement(9640..9643)
                           /label="BsaI"
                           /ApEinfo_revcolor="#b1ff67"
                           /ApEinfo_fwdcolor="#b1ff67"
     misc_feature          9644..9703
                           /label="Signal Sequence"
                           /ApEinfo_revcolor="#85dae9"
                           /ApEinfo_fwdcolor="#85dae9"
     misc_feature          9704..9733
                           /label="Myc"
                           /ApEinfo_revcolor="#9eafd2"
                           /ApEinfo_fwdcolor="#9eafd2"
     misc_feature          9734..9763
                           /label="2xGGGGS linker"
                           /ApEinfo_revcolor="#b7e6d7"
                           /ApEinfo_fwdcolor="#b7e6d7"
     misc_feature          9764..9931
                           /label="LCB1_v1.3"
                           /ApEinfo_revcolor="#c7b0e3"
                           /ApEinfo_fwdcolor="#c7b0e3"
     misc_feature          9934..9937
                           /label="BsaI"
                           /ApEinfo_revcolor="#b1ff67"
                           /ApEinfo_fwdcolor="#b1ff67"
     misc_feature          9934..9937
                           /label="BsaI"
                           /ApEinfo_revcolor="#b1ff67"
                           /ApEinfo_fwdcolor="#b1ff67"
     misc_feature          9938..10102
                           /label="hingeNotch361"
                           /ApEinfo_revcolor="#b7e6d7"
                           /ApEinfo_fwdcolor="#b7e6d7"
     misc_feature          10103..10735
                           /label="Notch Gal4VP64"
                           /ApEinfo_revcolor="#f58a5e"
                           /ApEinfo_fwdcolor="#f58a5e"
     misc_feature          10580..10729
                           /label="VP64"
                           /ApEinfo_revcolor="#d59687"
                           /ApEinfo_fwdcolor="#d59687"
     misc_feature          complement(10738..10741)
                           /label="BsaI"
                           /ApEinfo_revcolor="#b1ff67"
                           /ApEinfo_fwdcolor="#b1ff67"
     misc_feature          complement(10738..10741)
                           /label="BsaI"
                           /ApEinfo_revcolor="#b1ff67"
                           /ApEinfo_fwdcolor="#b1ff67"
     misc_feature          10751..10804
                           /label="T2A"
                           /ApEinfo_revcolor="#ff9ccd"
                           /ApEinfo_fwdcolor="#ff9ccd"
     misc_feature          10814..11521
                           /label="mCherry"
                           /ApEinfo_revcolor="#f58a5e"
                           /ApEinfo_fwdcolor="#f58a5e"
     misc_feature          11529..11532
                           /label="BsaI"
                           /ApEinfo_revcolor="#b1ff67"
                           /ApEinfo_fwdcolor="#b1ff67"
     misc_feature          11529..11532
                           /label="BsaI"
                           /ApEinfo_revcolor="#b1ff67"
                           /ApEinfo_fwdcolor="#b1ff67"
ORIGIN
        1 tgcaggcatg caagcttgtg caggcatgca agcttgatat caagcttatc gataatcaac
       61 ctctggatta caaaatttgt gaaagattga ctggtattct taactatgtt gctcctttta
      121 cgctatgtgg atacgctgct ttaatgcctt tgtatcatgc tattgcttcc cgtatggctt
      181 tcattttctc ctccttgtat aaatcctggt tgctgtctct ttatgaggag ttgtggcccg
      241 ttgtcaggca acgtggcgtg gtgtgcactg tgtttgctga cgcaaccccc actggttggg
      301 gcattgccac cacctgtcag ctcctttccg ggactttcgc tttccccctc cctattgcca
      361 cggcggaact catcgccgcc tgccttgccc gctgctggac aggggctcgg ctgttgggca
      421 ctgacaattc cgtggtgttg tcggggaaat catcgtcctt tccttggctg ctcgcctgtg
      481 ttgccacctg gattctgcgc gggacgtcct tctgctacgt cccttcggcc ctcaatccag
      541 cggaccttcc ttcccgcggc ctgctgccgg ctctgcggcc tcttccgcgt cttcgccttc
      601 gccctcagac gagtcggatc tccctttggg ccgcctcccc gcatAATTAC CGTCGACCTC
      661 GAGGGAATTA ATTCGAGCTC GGTACCTTTA AGACCAATGA CTTACAAGGC AGCTGTAGAT
      721 CTTAGCCACT TTTTAAAAGA AAAGGGGGGA CTGGAAGGGC TAATTCACTC CCAACGAAGA
      781 CAAGATCTGC TTTTTGCTTG TACTGGGTCT CTCTGGTTAG ACCAGATCTG AGCCTGGGAG
      841 CTCTCTGGCT AACTAGGGAA CCCACTGCTT AAGCCTCAAT AAAGCTTGCC TTGAGTGCTT
      901 CAAGTAGTGT GTGCCCGTCT GTTGTGTGAC TCTGGTAACT AGAGATCCCT CAGACCCTTT
      961 TAGTCAGTGT GGAAAATCTC TAGCAGCATC TAGAATTAAT TCCGTGTATT CTATAGTGTC
     1021 ACCTAAATCG TATGTGTATG ATACATAAGG TTATGTATTA ATTGTAGCCG CGTTCTAACG
     1081 ACAATATGTA CAAGCCTAAT TGTGTAGCAT CTGGCTTACT GAAGCAGACC CTATCATCTC
     1141 TCTCGTAAAC TGCCGTCAGA GTCGGTTTGG TTGGACGAAC CTTCTGAGTT TCTGGTAACG
     1201 CCGTCCCGCA CCCGGAAATG GTCAGCGAAC CAATCAGCAG GGTCATCGCT AGCCAGATCC
     1261 TCTACGCCGG ACGCATCGTG GCCGGCATCA CCGGCGCCAC AGGTGCGGTT GCTGGCGCCT
     1321 ATATCGCCGA CATCACCGAT GGGGAAGATC GGGCTCGCCA CTTCGGGCTC ATGAGCGCTT
     1381 GTTTCGGCGT GGGTATGGTG GCAGGCCCCG TGGCCGGGGG ACTGTTGGGC GCCATCTCCT
     1441 TGCATGCACC ATTCCTTGCG GCGGCGGTGC TCAACGGCCT CAACCTACTA CTGGGCTGCT
     1501 TCCTAATGCA GGAGTCGCAT AAGGGAGAGC GTCGAATGGT GCACTCTCAG TACAATCTGC
     1561 TCTGATGCCG CATAGTTAAG CCAGCCCCGA CACCCGCCAA CACCCGCTGA CGCGCCCTGA
     1621 CGGGCTTGTC TGCTCCCGGC ATCCGCTTAC AGACAAGCTG TGACCGTCTC CGGGAGCTGC
     1681 ATGTGTCAGA GGTTTTCACC GTCATCACCG AAACGCGCGA GACGAAAGGG CCTCGTGATA
     1741 CGCCTATTTT TATAGGTTAA TGTCATGATA ATAATGGTTT CTTAGACGTC AGGTGGCACT
     1801 TTTCGGGGAA ATGTGCGCGG AACCCCTATT TGTTTATTTT TCTAAATACA TTCAAATATG
     1861 TATCCGCTCA TGAGACAATA ACCCTGATAA ATGCTTCAAT AATATTGAAA AAGGAAGAGT
     1921 ATGAGTATTC AACATTTCCG TGTCGCCCTT ATTCCCTTTT TTGCGGCATT TTGCCTTCCT
     1981 GTTTTTGCTC ACCCAGAAAC GCTGGTGAAA GTAAAAGATG CTGAAGATCA GTTGGGTGCA
     2041 CGAGTGGGTT ACATCGAACT GGATCTCAAC AGCGGTAAGA TCCTTGAGAG TTTTCGCCCC
     2101 GAAGAACGTT TTCCAATGAT GAGCACTTTT AAAGTTCTGC TATGTGGCGC GGTATTATCC
     2161 CGTATTGACG CCGGGCAAGA GCAACTCGGT CGCCGCATAC ACTATTCTCA GAATGACTTG
     2221 GTTGAGTACT CACCAGTCAC AGAAAAGCAT CTTACGGATG GCATGACAGT AAGAGAATTA
     2281 TGCAGTGCTG CCATAACCAT GAGTGATAAC ACTGCGGCCA ACTTACTTCT GACAACGATC
     2341 GGAGGACCGA AGGAGCTAAC CGCTTTTTTG CACAACATGG GGGATCATGT AACTCGCCTT
     2401 GATCGTTGGG AACCGGAGCT GAATGAAGCC ATACCAAACG ACGAGCGTGA CACCACGATG
     2461 CCTGTAGCAA TGGCAACAAC GTTGCGCAAA CTATTAACTG GCGAACTACT TACTCTAGCT
     2521 TCCCGGCAAC AATTAATAGA CTGGATGGAG GCGGATAAAG TTGCAGGACC ACTTCTGCGC
     2581 TCGGCCCTTC CGGCTGGCTG GTTTATTGCT GATAAATCTG GAGCCGGTGA GCGTGGGTCT
     2641 CGCGGTATCA TTGCAGCACT GGGGCCAGAT GGTAAGCCCT CCCGTATCGT AGTTATCTAC
     2701 ACGACGGGGA GTCAGGCAAC TATGGATGAA CGAAATAGAC AGATCGCTGA GATAGGTGCC
     2761 TCACTGATTA AGCATTGGTA ACTGTCAGAC CAAGTTTACT CATATATACT TTAGATTGAT
     2821 TTAAAACTTC ATTTTTAATT TAAAAGGATC TAGGTGAAGA TCCTTTTTGA TAATCTCATG
     2881 ACCAAAATCC CTTAACGTGA GTTTTCGTTC CACTGAGCGT CAGACCCCGT AGAAAAGATC
     2941 AAAGGATCTT CTTGAGATCC TTTTTTTCTG CGCGTAATCT GCTGCTTGCA AACAAAAAAA
     3001 CCACCGCTAC CAGCGGTGGT TTGTTTGCCG GATCAAGAGC TACCAACTCT TTTTCCGAAG
     3061 GTAACTGGCT TCAGCAGAGC GCAGATACCA AATACTGTTC TTCTAGTGTA GCCGTAGTTA
     3121 GGCCACCACT TCAAGAACTC TGTAGCACCG CCTACATACC TCGCTCTGCT AATCCTGTTA
     3181 CCAGTGGCTG CTGCCAGTGG CGATAAGTCG TGTCTTACCG GGTTGGACTC AAGACGATAG
     3241 TTACCGGATA AGGCGCAGCG GTCGGGCTGA ACGGGGGGTT CGTGCACACA GCCCAGCTTG
     3301 GAGCGAACGA CCTACACCGA ACTGAGATAC CTACAGCGTG AGCTATGAGA AAGCGCCACG
     3361 CTTCCCGAAG GGAGAAAGGC GGACAGGTAT CCGGTAAGCG GCAGGGTCGG AACAGGAGAG
     3421 CGCACGAGGG AGCTTCCAGG GGGAAACGCC TGGTATCTTT ATAGTCCTGT CGGGTTTCGC
     3481 CACCTCTGAC TTGAGCGTCG ATTTTTGTGA TGCTCGTCAG GGGGGCGGAG CCTATGGAAA
     3541 AACGCCAGCA ACGCGGCCTT TTTACGGTTC CTGGCCTTTT GCTGGCCTTT TGCTCACATG
     3601 TTCTTTCCTG CGTTATCCCC TGATTCTGTG GATAACCGTA TTACCGCCTT TGAGTGAGCT
     3661 GATACCGCTC GCCGCAGCCG AACGACCGAG CGCAGCGAGT CAGTGAGCGA GGAAGCGGAA
     3721 GAGCGCCCAA TACGCAAACC GCCTCTCCCC GCGCGTTGGC CGATTCATTA ATGcagctgt
     3781 ggaatgtgtg tcagttaggg tgtggaaagt ccccaggctc cccagcaggc agaagtatgc
     3841 aaagcatgca tctcaattag tcagcaacca ggtgtggaaa gtccccaggc tccccagcag
     3901 gcagaagtat gcaaagcatg catctcaatt agtcagcaac catagtcccg cccctaactc
     3961 cgcccatccc gcccctaact ccgcccagtt ccgcccattc tccgccccat ggctgactaa
     4021 ttttttttat ttatgcagag gccgaggccg cctcggcctc tgagctattc cagaagtagt
     4081 gaggaggctt ttttggaggc CTAGGCTTTT GCAAAAAGCT TGGACACAAG ACAGGCTTGC
     4141 GAGATATGTT TGAGAATACC ACTTTATCCC GCGTCAGGGA GAGGCAGTGC GTAAAAAGAC
     4201 GCGGACTCAT GTGAAATACT GGTTTTTAGT GCGCCAGATC TCTATAATCT CGCGCAACCT
     4261 ATTTTCCCCT CGAACACTTT TTAAGCCGTA GATAAACAGG CTGGGACACT TCACATGAGC
     4321 GAAAAATACA TCGTCACCTG GGACATGTTG CAGATCCATG CACGTAAACT CGCAAGCCGA
     4381 CTGATGCCTT CTGAACAATG GAAAGGCATT ATTGCCGTAA GCCGTGGCGG TCTGTACCGG
     4441 GTGCGTTACT GGCGCGTGAA CTGGGTATTC GTCATGTCGA TACCGTTTGT ATTTCCAGCT
     4501 ACGATCACGA CAACCAGCGC GAGCTTAAAG TGCTGAAACG CGCAGAAGGC GATGGCGAAG
     4561 GCTTCATCGT TATTGATGAC CTGGTGGATA CCGGTGGTAC TGCGGTTGCG ATTCGTGAAA
     4621 TGTATCCAAA AGCGCACTTT GTCACCATCT TCGCAAAACC GGCTGGTCGT CCGCTGGTTG
     4681 ATGACTATGT TGTTGATATC CCGCAAGATA CCTGGATTGA ACAGCCGTGG GATATGGGCG
     4741 TCGTATTCGT CCCGCCAATC TCCGGTCGCT AATCTTTTCA ACGCCTGGCA CTGCCGGGCG
     4801 TTGTTCTTTT TAACTTCAGG CGGGTTACAA TAGTTTCCAG TAAGTATTCT GGAGGCTGCA
     4861 TCCATGACAC AGGCAAACCT GAGCGAAACC CTGTTCAAAC CCCGCTTTAA ACATCCTGAA
     4921 ACCTCGACGC TAGTCCGCCG CTTTAATCAC GGCGCACAAC CGCCTGTGCA GTCGGCCCTT
     4981 GATGGTAAAA CCATCCCTCA CTGGTATCGC ATGATTAACC GTCTGATGTG GATCTGGCGC
     5041 GGCATTGACC CACGCGAAAT CCTCGACGTC CAGGCACGTA TTGTGATGAG CGATGCCGAA
     5101 CGTACCGACG ATGATTTATA CGATACGGTG ATTGGCTACC GTGGCGGCAA CTGGATTTAT
     5161 GAGTGGGCCC CGGATCTTTG TGAAGGAACC TTACTTCTGT GGTGTGACAT AATTGGACAA
     5221 ACTACCTACA GAGATTTAAA GCTCTAAGGT AAATATAAAA TTTTTAAGTG TATAATGTGT
     5281 TAAACTACTG ATTCTAATTG TTTGTGTATT TTAGATTCCA ACCTATGGAA CTGATGAATG
     5341 GGAGCAGTGG TGGAATGCCT TTAATGAGGA AAACCTGTTT TGCTCAGAAG AAATGCCATC
     5401 TAGTGATGAT GAGGCTACTG CTGACTCTCA ACATTCTACT CCTCCAAAAA AGAAGAGAAA
     5461 GGTAGAAGAC CCCAAGGACT TTCCTTCAGA ATTGCTAAGT TTTTTGAGTC ATGCTGTGTT
     5521 TAGTAATAGA ACTCTTGCTT GCTTTGCTAT TTACACCACA AAGGAAAAAG CTGCACTGCT
     5581 ATACAAGAAA ATTATGGAAA AATATTCTGT AACCTTTATA AGTAGGCATA ACAGTTATAA
     5641 TCATAACATA CTGTTTTTTC TTACTCCACA CAGGCATAGA GTGTCTGCTA TTAATAACTA
     5701 TGCTCAAAAA TTGTGTACCT TTAGCTTTTT AATTTGTAAA GGGGTTAATA AGGAATATTT
     5761 GATGTATAGT GCCTTGACTA GAGATCATAA TCAGccatac cacatttgta gagGTTTTAC
     5821 TTGCTTTaaa aaacctccca cacctccccc tgaacctgaa acataaaatg aatgcaattg
     5881 ttgttgttaa cttgtttatt gcagcttata atggttacaa ataaagcaat agcatcacaa
     5941 atttcacaaa taaagcattt ttttcactgc attctagttg tggtttgtcc aaactcatca
     6001 atgtatctta tcatgtctgG ATCAACTGGA TAACTCAAGC TAACCAAAAT CATCCCAAAC
     6061 TTCCCACCCC ATACCCTATT ACCACTGCCA ATTACCTGTG GTTTCATTTA CTCTAAACCT
     6121 GTGATTCCTC TGAATTATTT TCATTTTAAA GAAATTGTAT TTGTTAAATA TGTACTACAA
     6181 ACTTAGTAGT tggaagggct aattcactcc caaagaagac aagatatcct tgatctgtgg
     6241 atctaccaca cacaaggcta cttccctgat tagcagaact acacaccagg gccaggggtc
     6301 agatatccac tgacctttgg atggtgctac aagctagtac cagttgagcc agataaggta
     6361 gaagaggcca ataaaggaga gaacaccagc ttgttacacc ctgtgagcct gcatgggatg
     6421 gatgacccgg agagagaagt gttagagtgg aggtttgaca gccgcctagc atttcatcac
     6481 gtggcccgag agctgcatcc ggagtacttc aagaactgct gatatcgagc ttgctacaag
     6541 ggactttccg ctggggactt tccagggagg cgtggcctgg gcgggactgg ggagtggcga
     6601 gccctcagat cctgcatata agcagctgct ttttgcctgt actgggtctc tctggttaga
     6661 ccagatctga gcctgggagc tctctggcta actagggaac ccactgctta agcctcaata
     6721 aagcttgcct tgagtgcttc aagtagtgtg tgcccgtctg ttgtgtgact ctggtaacta
     6781 gagatccctc agaccctttt agtcagtgtg gaaaatctct agcaGTGGCG CCCGAACAGG
     6841 GACTTGAAAG CGAAAGGGAA ACCAGAGGAG CTCTcTCGAC GCAGGACTCG GCTTGCTGAA
     6901 GCGCGCACGG CAAGAGGCGA GGGGCGGCGA CTGGTGAGTA CGCCAAAAAT TTTGACTAGC
     6961 GGAGGCTAGA AGGAGAGAGA TGGGTGCGAG AGCGTCAGTA TTAAGCGGGG GAGAATTAGA
     7021 TCGcgATGGG AAAAAATTCG GTTAAGGCCA GGGGGAAAGA AAAAATATAA ATTAAAACAT
     7081 ATAGTATGGG CAAGCAGGGA GCTAGAACGA TTCGCAGTTA ATCCTGGCCT GTTAGAAACA
     7141 TCAGAAGGCT GTAGACAAAT ACTGGGACAG CTACAACCAT CCCTTCAGAC AGGATCAGAA
     7201 GAACTTAGAT CATTATATAA TACAGTAGCA ACCCTCTATT GTGTGCATCA AAGGATAGAG
     7261 ATAAAAGACA CCAAGGAAGC TTTAGACAAG ATAGAGGAAG AGCAAAACAA AAGTAAGACC
     7321 ACCGCACAGC AAGCGGCCGG CCGCTGATCT TCAGACCTGG AGGAGGAGAT ATGAGGGACA
     7381 ATTGGAGAAG TGAATTATAT AAATATAAAG TAGTAAAAAT TGAACCATTA GGAGTAGCAC
     7441 CCACCAAGGC AAAGAGAAGA GTGGTGCAGA GAGAAAAAAG AGCAGTGGGA ATAGGAGCTT
     7501 TGTTCCTTGG GTTCTTGGGA GCAGCAGGAA GCACTATGGG CGCAGCGTCA ATGACGCTGA
     7561 CGGTACAGGC CAGACAATTA TTGTCTGGTA TAGTGCAGCA GCAGAACAAT TTGCTGAGGG
     7621 CTATTGAGGC GCAACAGCAT CTGTTGCAAC TCACAGTCTG GGGCATCAAG CAGCTCCAGG
     7681 CAAGAATCCT GGCTGTGGAA AGATACCTAA AGGATCAACA GCTCCTGGGG ATTTGGGGTT
     7741 GCTCTGGAAA ACTCATTTGC ACCACTGCTG TGCCTTGGAA TGCTAGTTGG AGTAATAAAT
     7801 CTCTGGAACA GATTTGGAAT CACACGACCT GGATGGAGTG GGACAGAGAA ATTAACAATT
     7861 ACACAAGCTT AATACACTCC TTAATTGAAG AATCGCAAAA CCAGCAAGAA AAGAATGAAC
     7921 AAGAATTATT GGAATTAGAT AAATGGGCAA GTTTGTGGAA TTGGTTTAAC ATAACAAATT
     7981 GGCTGTGGTA TATAAAATTA TTCATAATGA TAGTAGGAGG CTTGGTAGGT TTAAGAATAG
     8041 TTTTTGCTGT ACTTTCTATA GTGAATAGAG TTAGGCAGGG ATATTCACCA TTATCGTTTC
     8101 AGACCCACCT CCCAACCCCG AGGGGACCCG ACAGGCCCGA AGGAATAGAA GAAGAAGGTG
     8161 GAGAGAGAGA CAGAGACAGA TCCATTCGAT TAGTGAACGG ATCTCGACGG TATcgccaaa
     8221 tggcagtatt catccacaat tttaaaagaa aaggggggat tggggggtac agtgcagggg
     8281 aaagaatagt agacataata gcaacagaca tacaaactaa agaattacaa aaacaaatta
     8341 caaaaattca aaattttcgg gtttattaca gggacagcag agatccagtt tggATCGATA
     8401 AGCTTGATAT CGaattctca cgcgTATCGa attctcacgc gtctgaaacg cgtgaggctc
     8461 cggtgcccgt cagtgggcag agcgcacatc gcccacagtc cccgagaagt tggggggagg
     8521 ggtcggcaat tgaaccggtg cctagagaag gtggcgcggg gtaaactggg aaagtgatgt
     8581 cgtgtactgg ctccgccttt ttcccgaggg tgggggagaa ccgtatataa gtgcagtagt
     8641 cgccgtgaac gttctttttc gcaacgggtt tgccgccaga acacaggtaa gtgccgtgtg
     8701 tggttcccgc gggcctggcc tctttacggg ttatggccct tgcgtgcctt gaattacttc
     8761 cacctggctg cagtacgtga ttcttgatcc cgagcttcgg gttggaagtg ggtgggagag
     8821 ttcgaggcct tgcgcttaag gagccccttc gcctcgtgct tgagttgagg cctggcctgg
     8881 gcgctggggc cgccgcgtgc gaatctggtg gcaccttcgc gcctgtctcg ctgctttcga
     8941 taagtctcta gccatttaaa atttttgatg acctgctgcg acgctttttt tctggcaaga
     9001 tagtcttgta aatgcgggcc aagatctgca cactggtatt tcggtttttg gggccgcggg
     9061 cggcgacggg gcccgtgcgt cccagcgcac atgttcggcg aggcggggcc tgcgagcgcg
     9121 gccaccgaga atcggacggg ggtagtctca agctggccgg cctgctctgg tgcctggcct
     9181 cgcgccgccg tgtatcgccc cgccctgggc ggcaaggctg gcccggtcgg caccagttgc
     9241 gtgagcggaa agatggccgc ttcccggccc tgctgcaggg agctcaaaat ggaggacgcg
     9301 gcgctcggga gagcgggcgg gtgagtcacc cacacaaagg aaaagggcct ttccgtcctc
     9361 agccgtcgct tcatgtgact ccacggagta ccgggcgccg tccaggcacc tcgattagtt
     9421 ctcgagcttt tggagtacgt cgtctttagg ttggggggag gggttttatg cgatggagtt
     9481 tccccacact gagtgggtgg agactgaagt taggccagct tggcacttga tgtaattctc
     9541 cttggaattt gccctttttg agtttggatc ttggttcatt ctcaagcctc agacagtggt
     9601 tcaaagtttt tttcttccat ttcaggtgtc gtgagccact atgGCCTTGC CCGTTACGGC
     9661 ACTTCTGCTC CCACTCGCAT TGCTGCTTCA CGCCGCCCGA CCAGAACAGA AACTCATAAG
     9721 TGAAGAAGAc CTTGGGGGAG GCGGTTCCGG GGGAGGCGGT TCTGACAAGG AAAACATTCT
     9781 CCAGAAAATA TACGAGATCA TGAAAACCCT CGAGCAACTG GGCCACGCAG AGGCTAGCAT
     9841 GCAGGTGTCC GATCTGATCT ATGAATTCAT GAAGCAGGGG GACGAGAGAC TGTTGGAGGA
     9901 AGCCGAGCGG TTACTTGAAG AGGTCGAAAG GGGTTCTacc acgacgccag cgccgcgacc
     9961 accaacaccg gcgcccacca tcgcgtcgca gcccctgtcc ctgcgcccag aggcgtgctt
    10021 tatgtacgtg gcagccgcgg catttgtact tctgtttttc gtggggtgcg gtgtgcttct
    10081 cagcaagagg aaacggaagc acatgaagct gctgagcagc atcgagcagg cctgtgacat
    10141 ctgccggctg aagaaactga agtgcagcaa agaaaagccc aagtgcgcca agtgcctgaa
    10201 gaacaactgg gagtgccggt acagccccaa gaccaagaga agccccctga ccagagccca
    10261 cctgaccgag gtggaaagcc ggctggaaag actggaacag ctgtttctgc tgatcttccc
    10321 acgcgaggac ctggacatga tcctgaagat ggacagcctg caggacatca aggccctgct
    10381 gaccggcctg ttcgtgcagg acaacgtgaa caaggacgcc gtgaccgaca gactggccag
    10441 cgtggaaacc gacatgcccc tgaccctgcg gcagcacaga atcagcgcca ccagcagcag
    10501 cgaggaaagc agcaacaagg gccagcggca gctgacagtg tctgctgctg caggcggaag
    10561 cggaggctct ggcggatctg atgccctgga cgacttcgac ctggatatgc tgggcagcga
    10621 cgccctggat gattttgatc tggacatgct gggatctgac gctctggacg atttcgatct
    10681 cgacatgttg ggatcagatg cactggatga ctttgacctg gacatgctcg gatcaggatc
    10741 cGGGAGTGGC GAAGGCAGGG GCTCCCTTTT GACGTGCGGG GATGTTGAAG AGAACCCTGG
    10801 GCCCGGATCT GGAatggtga gcaagggcga ggaggataac atggccatca tcaaggagtt
    10861 catgcgcttc aaggtgcaca tggagggctc cgtgaacggc cacgagttcg agatcgaggg
    10921 cgagggcgag ggccgcccct acgagggcac ccagaccgcc aagctgaagg tgaccaaggg
    10981 tggccccctg cccttcgcct gggacatcct gtcccctcag ttcatgtacg gctccaaggc
    11041 ctacgtgaag caccccgccg acatccccga ctacttgaag ctgtccttcc ccgagggctt
    11101 caagtgggag cgcgtgatga acttcgagga cggcggcgtg gtgaccgtga cccaggactc
    11161 ctccctgcag gacggcgagt tcatctacaa ggtgaagctg cgcggcacca acttcccctc
    11221 cgacggcccc gtaatgcaga agaagaccat gggctgggag gcctcctccg agcggatgta
    11281 ccccgaggac ggcgccctga agggcgagat caagcagagg ctgaagctga aggacggcgg
    11341 ccactacgac gctgaggtca agaccaccta caaggccaag aagcccgtgc agctgcccgg
    11401 cgcctacaac gtcaacatca agttggacat cacctcccac aacgaggact acaccatcgt
    11461 ggaacagtac gaacgcgccg agggccgcca ctccaccggc ggcatggacg agctgtacaa
    11521 gTAATGGCGC TGagca
//
