# Supplementary material for: De novo-designed minibinders expand the synthetic biology sensing repertoire
Source: bioRxiv. 2024 Aug 29:2024.01.12.575267. Originally published 2024 Jan 15. Preprint. [Version 2] doi: 10.1101/2024.01.12.575267 (PMC10827046; doi:10.1101/2024.01.12.575267)
Supplement: Supplement 3 [file media-3.zip › dna/pmk1129-tulsr1-paqci.gb]

LOCUS       pMK1129_-_TULSR1_PaqCI  2873 bp ds-DNA     circular     08-NOV-2023
DEFINITION  .
ACCESSION   <unknown id>
VERSION     <unknown id>
COMMENT     Imported using the Genbank importer. File name: pMK1129.gb
FEATURES             Location/Qualifiers
     misc_feature    180..206
                     /label="KanR Terminator"
                     /note="ApEinfo_revcolor: #93ff35 ApEinfo_graphicformat: arrow_data {{0 1 2 0 0 -1} {} 0} label: KanR Terminator"
     misc_feature    180..206
                     /label="KanR Terminator"
                     /note="ApEinfo_revcolor: #93FF35 ApEinfo_graphicformat: arrow_data {{0 1 2 0 0 -1} {} 0} label: KanR Terminator"
     misc_feature    complement(249..252)
                     /label="BsaI"
                     /note="ApEinfo_revcolor: #E72E00 ApEinfo_graphicformat: arrow_data {{0 1 2 0 0 -1} {} 0} label: BsaI"
     misc_feature    complement(249..252)
                     /label="BsaI"
                     /note="ApEinfo_revcolor: #e72e00 ApEinfo_graphicformat: arrow_data {{0 1 2 0 0 -1} {} 0} label: BsaI"
     misc_feature    complement(254..259)
                     /label="BsaI"
                     /note="ApEinfo_revcolor: #E72E00 ApEinfo_graphicformat: arrow_data {{0 1 2 0 0 -1} {} 0} label: BsaI"
     misc_feature    complement(254..259)
                     /label="BsaI"
                     /note="ApEinfo_revcolor: #e72e00 ApEinfo_graphicformat: arrow_data {{0 1 2 0 0 -1} {} 0} label: BsaI"
     misc_feature    260..389
                     /label="BBa_J72163 GlpT Promoter"
                     /note="ApEinfo_revcolor: #9EFF91 ApEinfo_graphicformat: arrow_data {{0 1 2 0 0 -1} {} 0} label: BBa_J72163 GlpT Promoter"
     misc_feature    260..389
                     /label="pglpT-jtk2821"
                     /note="ApEinfo_revcolor: #2BB232 ApEinfo_graphicformat: arrow_data {{0 1 2 0 0 -1} {} 0} label: pglpT-jtk2821"
     misc_feature    260..425
                     /label="E. coli GPDH Promoter"
                     /note="ApEinfo_revcolor: #9eff91 ApEinfo_graphicformat: arrow_data {{0 1 2 0 0 -1} {} 0} label: E. coli GPDH Promoter"
     misc_feature    390..425
                     /label="sfGFP Ribosome Binding Site"
                     /note="ApEinfo_revcolor: #9EFF91 ApEinfo_graphicformat: arrow_data {{0 1 2 0 0 -1} {} 0} label: sfGFP Ribosome Binding Site"
     misc_feature    408..419
                     /label="Elowitz RBS (BBa_B0034)"
                     /note="ApEinfo_revcolor: #34EB99 ApEinfo_graphicformat: arrow_data {{0 1 2 0 0 -1} {} 0} label: Elowitz RBS (BBa_B0034)"
     misc_feature    426..1142
                     /label="sfGFP"
                     /note="ApEinfo_revcolor: #34FF03 ApEinfo_graphicformat: arrow_data {{0 1 2 0 0 -1} {} 0} label: sfGFP"
     misc_feature    429..1139
                     /label="sfGFP"
                     /note="ApEinfo_revcolor: #ellow ApEinfo_fwdcolor: #ellow ApEinfo_graphicformat: arrow_data {{0 1 2 0 0 -1} {} 0} label: sfGFP"
     Binding Site    494..510
                     /label="Gal4p-Binding Site"
     Binding Site    complement(494..510)
                     /label="Gal4p-Binding Site"
     misc_feature    1143..1222
                     /label="Ec_rrfBt1 (BBa_B0010, TrrnB1)"
                     /note="ApEinfo_revcolor: #FFADAD ApEinfo_graphicformat: arrow_data {{0 1 2 0 0 -1} {} 0} label: Ec_rrfBt1 (BBa_B0010, TrrnB1)"
     misc_feature    1143..1222
                     /label="Ec_rrfB + T7_TE (BBa_B0015)"
                     /note="ApEinfo_revcolor: #FFADAD ApEinfo_graphicformat: arrow_data {{0 1 2 0 0 -1} {} 0} label: Ec_rrfB + T7_TE (BBa_B0015)"
     misc_feature    1143..1271
                     /label="BBa_B0015 Terminator"
                     /note="ApEinfo_revcolor: #9EFF91 ApEinfo_graphicformat: arrow_data {{0 1 2 0 0 -1} {} 0} label: BBa_B0015 Terminator"
     misc_feature    1231..1271
                     /label="T7_TE (BBa_B0012) T71.3t"
                     /note="ApEinfo_revcolor: #FFADAD ApEinfo_graphicformat: arrow_data {{0 1 2 0 0 -1} {} 0} label: T7_TE (BBa_B0012) T71.3t"
     misc_feature    1231..1271
                     /label="Ec_rrfB + T7_TE (BBa_B0015)"
                     /note="ApEinfo_revcolor: #FFADAD ApEinfo_graphicformat: arrow_data {{0 1 2 0 0 -1} {} 0} label: Ec_rrfB + T7_TE (BBa_B0015)"
     misc_feature    1272..1277
                     /label="BsaI"
                     /note="ApEinfo_revcolor: #E72E00 ApEinfo_graphicformat: arrow_data {{0 1 2 0 0 -1} {} 0} label: BsaI"
     misc_feature    1272..1277
                     /label="BsaI"
                     /note="ApEinfo_revcolor: #e72e00 ApEinfo_graphicformat: arrow_data {{0 1 2 0 0 -1} {} 0} label: BsaI"
     misc_feature    1279..1282
                     /label="BsaI"
                     /note="ApEinfo_revcolor: #E72E00 ApEinfo_graphicformat: arrow_data {{0 1 2 0 0 -1} {} 0} label: BsaI"
     misc_feature    1279..1282
                     /label="BsaI"
                     /note="ApEinfo_revcolor: #e72e00 ApEinfo_graphicformat: arrow_data {{0 1 2 0 0 -1} {} 0} label: BsaI"
     primer          complement(1283..1302)
                     /label="oMK392"
                     /note="sequence: ctagtcacctgcaaaattgg"
     misc_feature    1325..2088
                     /label="ColE1"
                     /note="ApEinfo_revcolor: #7f7f7f ApEinfo_graphicformat: arrow_data {{0 1 2 0 0 -1} {} 0} label: ColE1"
     misc_feature    1325..2088
                     /label="ColE1"
                     /note="ApEinfo_revcolor: #7F7F7F ApEinfo_graphicformat: arrow_data {{0 1 2 0 0 -1} {} 0} label: ColE1"
     None            complement(1406..2088)
                     /label="Col E1 Origin"
     misc_feature    1763..1768
                     /label="MTK Kozak"
     misc_feature    1776..1781
                     /label="MTK Kozak"
     Binding Site    1934..1950
                     /label="Gal4p-Binding Site"
     Binding Site    complement(1934..1950)
                     /label="Gal4p-Binding Site"
     misc_feature    2089..2236
                     /label="KanR Promoter"
                     /note="ApEinfo_revcolor: #93FF35 ApEinfo_graphicformat: arrow_data {{0 1 2 0 0 -1} {} 0} label: KanR Promoter"
     misc_feature    2089..2236
                     /label="KanR Promoter"
                     /note="ApEinfo_revcolor: #93ff35 ApEinfo_graphicformat: arrow_data {{0 1 2 0 0 -1} {} 0} label: KanR Promoter"
     misc_feature    2237..179
                     /label="KanR"
                     /note="ApEinfo_revcolor: #008000 ApEinfo_graphicformat: arrow_data {{0 1 2 0 0 -1} {} 0} label: KanR"
     misc_feature    2237..179
                     /label="KanR"
                     /note="ApEinfo_revcolor: #008000 ApEinfo_graphicformat: arrow_data {{0 1 2 0 0 -1} {} 0} label: KanR"
ORIGIN
        1 gttgtattga tgttggacga gtcggaatcg cagaccgata ccaggatctt gccatcctat
       61 ggaactgcct cggtgagttt tctccttcat tacagaaacg gctttttcaa aaatatggta
      121 ttgataatcc tgatatgaat aaattgcagt ttcatttgat gctcgatgag tttttctaat
      181 cagaattggt taattggttg taacacgcgg ccgcccctga attcgcatct agacacctgc
      241 aaaactgaaa cgtgagaccg aaagtgaaac gtgatttcat gcgtcatttt gaacattttg
      301 taaatcttat ttaataatgt gtgcggcaat tcacatttaa tttatgaatg ttttcttaac
      361 atcgcggcaa ctcaagaaac ggcaggttcg gatcttagct actagagaaa gaggagaaat
      421 actagatgcg taaaggcgaa gagctgttca ctggtgtcgt ccctattctg gtggaactgg
      481 atggtgatgt caacggtcat aagttttccg tgcgtggcga gggtgaaggt gacgcaacta
      541 atggtaaact gacgctgaag ttcatctgta ctactggtaa actgccggtt ccttggccga
      601 ctctggtaac gacgctgact tatggtgttc agtgctttgc tcgttatccg gaccatatga
      661 agcagcatga cttcttcaag tccgccatgc cggaaggcta tgtgcaggaa cgcacgattt
      721 cctttaagga tgacggcacg tacaaaacgc gtgcggaagt gaaatttgaa ggcgataccc
      781 tggtaaaccg cattgagctg aaaggcattg actttaaaga ggacggcaat atcctgggcc
      841 ataagctgga atacaatttt aacagccaca atgtttacat caccgccgat aaacaaaaaa
      901 atggcattaa agcgaatttt aaaattcgcc acaacgtgga ggatggcagc gtgcagctgg
      961 ctgatcacta ccagcaaaac actccaatcg gtgatggtcc tgttctgctg ccagacaatc
     1021 actatctgag cacgcaaagc gttctgtcta aagatccgaa cgagaaacgc gatcatatgg
     1081 ttctgctgga gttcgtaacc gcagcgggca tcacgcatgg tatggatgaa ctgtacaaat
     1141 gaccaggcat caaataaaac gaaaggctca gtcgaaagac tgggcctttc gttttatctg
     1201 ttgtttgtcg gtgaacgctc tctactagag tcacactggc tcaccttcgg gtgggccttt
     1261 ctgcgtttat aggtctcagc tgccaatttt gcaggtgact agtgcactgc agtacagcgg
     1321 ccgcacggtt atccacagaa tcaggggata acgcaggaaa gaacatgtga gcaaaaggcc
     1381 agcaaaaggc caggaaccgt aaaaaggccg cgttgctggc gtttttccat aggctccgcc
     1441 cccctgacga gcatcacaaa aatcgacgct caagtcagag gtggcgaaac ccgacaggac
     1501 tataaagata ccaggcgttt ccccctggaa gctccctcgt gcgctctcct gttccgaccc
     1561 tgccgcttac cggatacctg tccgcctttc tcccttcggg aagcgtggcg ctttctcata
     1621 gctcacgctg taggtatctc agttcggtgt aggtcgttcg ctccaagctg ggctgtgtgc
     1681 acgaaccccc cgttcagccc gaccgctgcg ccttatccgg taactatcgt cttgagtcca
     1741 acccggtaag acacgactta tcgccactgg cagcagccac tggtaacagg attagcagag
     1801 cgaggtatgt aggcggtgct acagagttct tgaagtggtg gcctaactac ggctacacta
     1861 gaagaacagt atttggtatc tgcgctctgc tgaagccagt taccttcgga aaaagagttg
     1921 gtagctcttg atccggcaaa caaaccaccg ctggtagcgg tggttttttt gtttgcaagc
     1981 agcagattac gcgcagaaaa aaaggatctc aagaagatcc tttgatcttt tctacggggt
     2041 ctgacgctca gtggaacgaa aactcacgtt aagggatttt ggtcatgact gatccttcaa
     2101 ctcagcaaaa gttcgattta ttcaacaaag ccacgttgtg tctcaaaatc tctgatgtta
     2161 cattgcacaa gataaaaata tatcatcatg aacaataaaa ctgtctgctt acataaacag
     2221 taatacaagg ggtgttatga gccatattca acgggaaacg tcttgctcca ggccgcgatt
     2281 aaattccaac atggatgctg atttatatgg gtataaatgg gctcgcgata atgtcgggca
     2341 atcaggtgcg acaatctatc gattgtatgg gaagcccgat gcgccagagt tgtttctgaa
     2401 acatggcaaa ggtagcgttg ccaatgatgt tacagatgag atggtcagac taaactggct
     2461 gacggaattt atgcctcttc cgaccatcaa gcattttatc cgtactcctg atgatgcatg
     2521 gttactcacc actgcgatcc ccgggaaaac agcattccag gtattagaag aatatcctga
     2581 ttcaggtgaa aatattgttg atgcgctggc agtgttcctg cgccggttgc attcgattcc
     2641 tgtttgtaat tgtcctttta acagcgatcg cgtatttcgc ctcgctcagg cgcaatcacg
     2701 aatgaataac ggtttggttg atgcgagtga ttttgatgac gagcgtaatg gctggcctgt
     2761 tgaacaagtc tggaaagaaa tgcataagct tttgccattc tcaccggatt cagtcgtcac
     2821 tcatggtgat ttctcacttg ataaccttat ttttgacgag gggaaattaa tag
//
