# Supplementary material for: De novo-designed minibinders expand the synthetic biology sensing repertoire
Source: bioRxiv. 2024 Aug 29:2024.01.12.575267. Originally published 2024 Jan 15. Preprint. [Version 2] doi: 10.1101/2024.01.12.575267 (PMC10827046; doi:10.1101/2024.01.12.575267)
Supplement: Supplement 3 [file media-3.zip › dna/kk508pgk-aegfr-41bb_car2224.gb]

LOCUS       (KK508)pgk-aEGFR-41BB_C 1816 bp ds-DNA     circular     10-JUN-2024
DEFINITION  .
FEATURES             Location/Qualifiers
     misc_feature    1..20
                     /label="BamHI-pHR homology"
     misc_feature    1..880
                     /label="2224_scFv_gBlock"
     CDS             1..1558
                     /label="CDS"
                     /note="codon_start: 1 transl_table: 1 translation: RQVDSGSWPCQSQLCCCPWLCCSMPRDPSRSLFLRKILRYSSYSLEQKLRSLVVALKLAARLQGGRFLATPLAGYGKRQDRDLNGWGESFLYSALRITRKSSKGE*P*PQMKALAVHIWSSLLCAPRTLPYITAREKRVLTVPLLLVMRHSIYGDKGPL*R*AAVAGAQAEGVAAEEAASLS*PKTRQQASHSARP*RLHVKAIACDHILHLGISKNRAKLPHWLCTRETIDLQEFLTDSAAVNLVLVRHWRSVACSLRTKPIITVPLGMTHLTVTCLAQAQN*RFLPRRQRRDHQHRRPPSRRSPCPCAQRRAGQRRGAQCTRGGWTSPVISTSGRPWPGLVGSFSCHWLSPFTAP*NGAERNSCIYSNNHL*DQYKLLKRKMAVAADFQKKKKEDVN*E*SSAGAQTPPRTSRARTSSITSSI*DEERSTMFWTRDVAGTLRWGESREGRTLRKACTMNCRKIRWRRPTVRLG*KASAGGARGTMAFTRVSVQPPRTPTTPFTCRPCLLARILDLRP"
     source          6..20
                     /label="source"
                     /note="mol_type: other DNA: organism: synthetic DNA construct"
     misc_feature    21..83
                     /label="Signaling Sequence"
     misc_feature    84..113
                     /label="myc tag"
     CDS             114..860
                     /translation="EVQLVQSGAEVKKPGSSVKVSCKASGGTFSSYAIGWVRQAPGQGLEWMGGIIPIFGIANYAQKFQGRVTITADESTSSAYMELSSLRSEDTAVYYCAREEGPYCSSTSCYAAFDIWGQGTLVTVSSGGGGSGGGGSGGGGSQSVLTQDPAASVALGQTVKITCQGDSLRSYFASWYQQKPGQAPTLVMYARNDRPAGVPDRFSGSKSGTSASLAISGLQPEDEADYYCAAWDDSLNGYLFGAGTKLTVL"
     misc_feature    114..860
                     /label="2224 scFv"
                     /note="note: IDT cod opt[if gte mso 9]> 96 <![endif] [if gte mso 9]> Normal 0 false false false EN-US X-NONE X-NONE <![endif][if gte mso 9]> <![endif] /* Font Definitions */ @font-face {font-family:""Cambria Math""; panose-1:2 4 5 3 5 4 6 3 2 4; mso-font-charset:1; mso-generic-font-family:roman; mso-font-format:other; mso-font-pitch:variable; mso-font-signature:0 0 0 0 0 0;} @font-face {font-family:Calibri; panose-1:2 15 5 2 2 2 4 3 2 4; mso-font-charset:0; mso-generic-font-family:auto; mso-font-pitch:variable; mso-font-signature:-536870145 1073786111 1 0 415 0;} /* Style Definitions */ p.MsoNormal, li.MsoNormal, div.MsoNormal {mso-style-unhide:no; mso-style-qformat:yes; mso-style-parent:""""; margin:0in; margin-bottom:.0001pt; mso-pagination:widow-orphan; font-size:12.0pt; font-family:Calibri; mso-ascii-font-family:Calibri; mso-ascii-theme-font:minor-latin; mso-fareast-font-family:Calibri; mso-fareast-theme-font:minor-latin; mso-hansi-font-family:Calibri; mso-hansi-theme-font:minor-latin; mso-bidi-font-family:""Times New Roman""; mso-bidi-theme-font:minor-bidi;} .MsoChpDefault {mso-style-type:export-only; mso-default-props:yes; font-family:Calibri; mso-ascii-font-family:Calibri; mso-ascii-theme-font:minor-latin; mso-fareast-font-family:Calibri; mso-fareast-theme-font:minor-latin; mso-hansi-font-family:Calibri; mso-hansi-theme-font:minor-latin; mso-bidi-font-family:""Times New Roman""; mso-bidi-theme-font:minor-bidi;} @page WordSection1 {size:8.5in 11.0in; margin:1.0in 1.0in 1.0in 1.0in; mso-header-margin:.5in; mso-footer-margin:.5in; mso-paper-source:0;} div.WordSection1 {page:WordSection1;} [if gte mso 10]> /* Style Definitions */ table.MsoNormalTable {mso-style-name:""Table Normal""; mso-tstyle-rowband-size:0; mso-tstyle-colband-size:0; mso-style-noshow:yes; mso-style-priority:99; mso-style-parent:""""; mso-padding-alt:0in 5.4pt 0in 5.4pt; mso-para-margin:0in; mso-para-margin-bottom:.0001pt; mso-pagination:widow-orphan; font-size:12.0pt; font-family:Calibri; mso-ascii-font-family:Calibri; mso-ascii-theme-font:minor-latin; mso-hansi-font-family:Calibri; mso-hansi-theme-font:minor-latin;} <![endif] StartFragmentStability engineering of anti-EGFR scFv antibodies by rational design of a lambda-to-kappa swap of the VL framework using a structure-guided approachEndFragment "
     misc_feature    861..1067
                     /label="CD8alpha hinge TM domains"
                     /note="note: label=CD8alpha hinge TM domains - ApEinfo_fwdcolor=#ff80c0 - ApEinfo_revcolor=green - ApEinfo_graphicformat=arrow_data {{0 1 2 0 0 -1} {} 0} - width 5 offset 0 - 921..1127"
     misc_feature    861..1558
                     /label="CAR ""meat"" PCR product"
                     /note="note: PCR JW-011717-1 "
     misc_feature    1068..1073
                     /label="junction B"
                     /note="note: label=junction B - ApEinfo_fwdcolor=#c0c0c0 - ApEinfo_revcolor=green - ApEinfo_graphicformat=arrow_data {{0 1 2 0 0 -1} {} 0} - width 5 offset 0 - 1128..1133"
     primer_bind     1074..1094
                     /label="cw144"
                     /note="note: label=cw144 - ApEinfo_fwdcolor=#ffff80 - ApEinfo_revcolor=#ff80ff - ApEinfo_graphicformat=arrow_data {{0 1 2 0 0 -1} {} 0} - width 5 offset 0 - 1134..1154"
     misc_feature    1074..1199
                     /label="4-1BB IC"
                     /note="note: label=4-1BB IC - ApEinfo_fwdcolor=#80ff80 - ApEinfo_revcolor=green - ApEinfo_graphicformat=arrow_data {{0 1 2 0 0 -1} {} 0} - width 5 offset 0 - 1134..1259"
     misc_feature    1200..1538
                     /label="CD3zeta"
                     /note="label: CD3zeta"
     misc_feature    1239..1239
                     /label="instead of C"
                     /note="note: label=instead of C - ApEinfo_fwdcolor=#c0c0c0 - ApEinfo_revcolor=green - ApEinfo_graphicformat=arrow_data {{0 1 2 0 0 -1} {} 0} - width 5 offset 0 - 1299..1299"
     primer_bind     complement(1521..1535)
                     /label="cw145"
                     /note="note: label=cw145 - ApEinfo_fwdcolor=#ffff80 - ApEinfo_revcolor=#ff80ff - ApEinfo_graphicformat=arrow_data {{0 1 2 0 0 -1} {} 0} - width 5 offset 0 - complement(1581..1595)"
     misc_feature    1539..1558
                     /label="BamHI-pHR homology"
     enhancer        1559..1816
                     /label="WPRE"
ORIGIN
        1 AGGCAggtgg acagtggatc ATGGCCCTGC CAGTCACAGC TCTGTTGTTG CCCCTGGCTC
       61 TGTTGCTCCA TGCCGCGCGA CCCGAGCAGA AGCTTATTTC TGAGGAAGAT CTTGAGGTAC
      121 AGCTCGTACA GTCTGGAGCA GAAGTTAAGA AGCCTGGTAG TAGCGTTAAA GTTAGCTGCA
      181 AGGCTTCAGG GGGGACGTTT TCTAGCTACG CCATTGGCTG GGTACGGCAA GCGCCAGGAC
      241 AGGGACTTGA ATGGATGGGG GGAATCATTC CTATATTCGG CATTGCGAAT TACGCGCAAA
      301 AGTTCCAAGG GAGAGTGACC ATAACCGCAG ATGAAAGCAC TAGCAGTGCA TATATGGAGC
      361 TCTCTTCTTT GCGCTCCGAG GACACTGCCG TATATTACTG CGCGAGAGAA GAGGGTCCTT
      421 ACTGTTCCTC TACTTCTTGT TATGCGGCAT TCGATATATG GGGACAAGGG ACCCTTGTAA
      481 CGGTGAGCAG CGGTGGCGGG GGCTCAGGCG GAGGGGGTAG CGGCGGAGGA GGCAGCCAGT
      541 CTGTCCTGAC CCAAGACCCG GCAGCAAGCG TCGCACTCGG CCAGACCGTA AAGATTACAT
      601 GTCAAGGCGA TAGCTTGCGA TCATATTTTG CATCTTGGTA TCAGCAAAAA CCGGGCCAAG
      661 CTCCCACATT GGTTATGTAC GCGCGAAACG ATCGACCTGC AGGAGTTCCT GACAGATTCA
      721 GCGGCAGTAA ATCTGGTACT AGTGCGTCAC TGGCGATCAG TGGCTTGCAG CCTGAGGACG
      781 AAGCCGATTA TTACTGTGCC GCTTGGGATG ACTCACTTAA CGGTTACCTG TTTGGCGCAG
      841 GCACAAAACT GACGGTTCTT ACCACGACGC CAGCGCCGCG ACCACCAACA CCGGCGCCCA
      901 CCATCGCGTC GCAGCCCCTG TCCCTGCGCC CAGAGGCGTG CCGGCCAGCG GCGGGGGGCG
      961 CAGTGCACAC GAGGGGGCTG GACTTCGCCT GTGATATCTA CATCTGGGCG CCCTTGGCCG
     1021 GGACTTGTGG GGTCCTTCTC CTGTCACTGG TTATCACCCT TTACTGCTCC CTAAAACGGG
     1081 GCAGAAAGAA ACTCCTGTAT ATATTCAAAC AACCATTTAT GAGACCAGTA CAAACTACTC
     1141 AAGAGGAAGA TGGCTGTAGC TGCCGATTTC CAGAAGAAGA AGAAGGAGGA TGTGAACTGA
     1201 GAGTGAAGTT CAGCAGGAGC GCAGACGCCC CCGCGTACAA GCAGGGCCAG AACCAGCTCT
     1261 ATAACGAGCT CAATCTAGGA CGAAGAGAGG AGTACGATGT TTTGGACAAG AGACGTGGCC
     1321 GGGACCCTGA GATGGGGGGA AAGCCGAGAA GGAAGAACCC TCAGGAAGGC CTGTACAATG
     1381 AACTGCAGAA AGATAAGATG GCGGAGGCCT ACAGTGAGAT TGGGATGAAA GGCGAGCGCC
     1441 GGAGGGGCAA GGGGCACGAT GGCCTTTACC AGGGTCTCAG TACAGCCACC AAGGACACCT
     1501 ACGACGCCCT TCACATGCAG GCCCTGCCtC CTCGCTAGga tccttgactt gcggccgcgc
     1561 ccgctgctgg acaggggctc ggctgttggg cactgacaat tccgtggtgt tgtcggggaa
     1621 atcatcgtcc tttccttggc tgctcgcctg tgttgccacc tggattctgc gcgggacgtc
     1681 cttctgctac gtcccttcgg ccctcaatcc agcggacctt ccttcccgcg gcctgctgcc
     1741 ggctctgcgg cctcttccgc gtcttcgcct tcgccctcag acgagtcgga tctccctttg
     1801 ggccgcctcc ccgcat
//
