# Supplementary material for: De novo-designed minibinders expand the synthetic biology sensing repertoire
Source: bioRxiv. 2024 Aug 29:2024.01.12.575267. Originally published 2024 Jan 15. Preprint. [Version 2] doi: 10.1101/2024.01.12.575267 (PMC10827046; doi:10.1101/2024.01.12.575267)
Supplement: Supplement 3 [file media-3.zip › dna/pzyw456-pmk1101-phr-dest-paqci-pzyw445-pmk1213-lsre-paqci-adapter-pan2824-pef1a-ttk-2-pzyw435-egfrc_mb-3a-pan1029-cd8alpha-4-1bbic-cd3zeta-4xgs-car-3b-pan3844-t2a-mcherry-4a-pmtk4b_005.gb]

LOCUS       pZYW456_-_pMK1101_-_pH 11458 bp ds-DNA     circular     20-APR-2024
DEFINITION  .
FEATURES             Location/Qualifiers
     misc_feature    110..113
                     /label="BsaI"
     misc_feature    110..113
                     /label="BsaI"
     misc_feature    complement(110..113)
                     /label="BsaI"
                     /note="ApEinfo_revcolor: #e72e00 ApEinfo_graphicformat: arrow_data {{0 1 2 0 0 -1} {} 0} label: BsaI"
     misc_feature    complement(110..113)
                     /label="BsaI"
                     /note="ApEinfo_revcolor: #E72E00 ApEinfo_graphicformat: arrow_data {{0 1 2 0 0 -1} {} 0} label: BsaI"
     misc_feature    complement(1303..1306)
                     /label="BsaI"
     misc_feature    complement(1303..1306)
                     /label="BsaI"
     misc_feature    1307..1366
                     /label="Signal Sequence"
     misc_feature    1367..1396
                     /label="Myc"
     misc_feature    1397..1426
                     /label="2xGGGGS linker"
     misc_feature    1427..1615
                     /label="EGFRc_mb"
     misc_feature    1618..1621
                     /label="BsaI"
     misc_feature    1622..1828
                     /label="CD8a Hinge + TMD"
     CDS             1622..2322
                     /translation="TTTPAPRPPTPAPTIASQPLSLRPEACRPAAGGAVHTRGLDFACDIYIWAPLAGTCGVLLLSLVITLYCSLKRGRKKLLYIFKQPFMRPVQTTQEEDGCSCRFPEEEEGGCELRVKFSRSADAPAYKQGQNQLYNELNLGRREEYDVLDKRRGRDPEMGGKPRRKNPQEGLYNELQKDKMAEAYSEIGMKGERRRGKGHDGLYQGLSTATKDTYDALHMQALPPRGSGSGSGS"
     misc_feature    1700..1702
                     /label="C->S"
     misc_feature    1751..1753
                     /label="C->S"
     misc_feature    1835..1960
                     /label="4-1BB co-stim"
     misc_feature    1961..2296
                     /label="CD3zeta"
     misc_feature    complement(2323..2326)
                     /label="BsaI"
     misc_feature    2336..2389
                     /label="T2A"
     misc_feature    2399..3106
                     /label="mCherry"
     misc_feature    3110..3113
                     /label="BsaI"
                     /note="ApEinfo_revcolor: #e72e00 ApEinfo_graphicformat: arrow_data {{0 1 2 0 0 -1} {} 0} label: BsaI"
     misc_feature    3114..3117
                     /label="BsaI"
                     /note="ApEinfo_revcolor: #e72e00 ApEinfo_graphicformat: arrow_data {{0 1 2 0 0 -1} {} 0} label: BsaI"
     misc_feature    3114..3117
                     /label="BsaI"
                     /note="ApEinfo_revcolor: #E72E00 ApEinfo_graphicformat: arrow_data {{0 1 2 0 0 -1} {} 0} label: BsaI"
     misc_feature    complement(3114..3117)
                     /label="BsaI"
                     /note="ApEinfo_revcolor: #e72e00 ApEinfo_graphicformat: arrow_data {{0 1 2 0 0 -1} {} 0} label: BsaI"
     misc_feature    3174..3765
                     /label="WPRE"
     promoter        complement(4131..4149)
                     /label="SP6 promoter"
     misc_feature    4937..5041
                     /label="AmpR Promoter"
     Antibiotic R... 5240..5898
                     /label="AmpR"
     rep_origin      5997..6679
                     /label="ColE1 origin"
     promoter        6920..7236
                     /label="SV40 promoter"
     promoter        7040..7236
                     /label="SV40 early promoter"
     polyA_signal    complement(8949..9140)
                     /label="SV40 late polyA"
     LTR             9312..9945
                     /label="3' LTR"
     misc_feature    9992..10117
                     /label="HIV-1 Ψ"
     misc_feature    9992..10117
                     /label="HIV-1 Psi"
     misc_feature    10614..10847
                     /label="RRE"
     misc_feature    11335..56
                     /label="cPPT"
     misc_feature    11361..20
                     /label="cPPT/CTS"
ORIGIN
        1 ttacaaaaat tcaaaatttt cgggtttatt acagggacag cagagatcca gtttggATCG
       61 ATAAGCTTGA TATCGaattc tcacgcgTAT CGaattctca cgcgtctgaa acgcgtgagg
      121 ctccggtgcc cgtcagtggg cagagcgcac atcgcccaca gtccccgaga agttgggggg
      181 aggggtcggc aattgaaccg gtgcctagag aaggtggcgc ggggtaaact gggaaagtga
      241 tgtcgtgtac tggctccgcc tttttcccga gggtggggga gaaccgtata taagtgcagt
      301 agtcgccgtg aacgttcttt ttcgcaacgg gtttgccgcc agaacacagg taagtgccgt
      361 gtgtggttcc cgcgggcctg gcctctttac gggttatggc ccttgcgtgc cttgaattac
      421 ttccacctgg ctgcagtacg tgattcttga tcccgagctt cgggttggaa gtgggtggga
      481 gagttcgagg ccttgcgctt aaggagcccc ttcgcctcgt gcttgagttg aggcctggcc
      541 tgggcgctgg ggccgccgcg tgcgaatctg gtggcacctt cgcgcctgtc tcgctgcttt
      601 cgataagtct ctagccattt aaaatttttg atgacctgct gcgacgcttt ttttctggca
      661 agatagtctt gtaaatgcgg gccaagatct gcacactggt atttcggttt ttggggccgc
      721 gggcggcgac ggggcccgtg cgtcccagcg cacatgttcg gcgaggcggg gcctgcgagc
      781 gcggccaccg agaatcggac gggggtagtc tcaagctggc cggcctgctc tggtgcctgg
      841 cctcgcgccg ccgtgtatcg ccccgccctg ggcggcaagg ctggcccggt cggcaccagt
      901 tgcgtgagcg gaaagatggc cgcttcccgg ccctgctgca gggagctcaa aatggaggac
      961 gcggcgctcg ggagagcggg cgggtgagtc acccacacaa aggaaaaggg cctttccgtc
     1021 ctcagccgtc gcttcatgtg actccacgga gtaccgggcg ccgtccaggc acctcgatta
     1081 gttctcgagc ttttggagta cgtcgtcttt aggttggggg gaggggtttt atgcgatgga
     1141 gtttccccac actgagtggg tggagactga agttaggcca gcttggcact tgatgtaatt
     1201 ctccttggaa tttgcccttt ttgagtttgg atcttggttc attctcaagc ctcagacagt
     1261 ggttcaaagt ttttttcttc catttcaggt gtcgtgagcc actatgGCCT TGCCCGTTAC
     1321 GGCACTTCTG CTCCCACTCG CATTGCTGCT TCACGCCGCC CGACCAGAAC AGAAACTCAT
     1381 AAGTGAAGAA GAcCTTGGGG GAGGCGGTTC CGGGGGAGGC GGTTCTTCTC TCGATGAAGC
     1441 AAAGAAGCTG CTGCAAGAAG CCGAGAAGCT CGCCAGAAAG CTGAACGACA GGATGGAACT
     1501 CGCGTACGTG GAATTTCTCA AGCACATTCT TGAGACTGCT AAAAAACAGA ATGATAAGAG
     1561 AACGATAGAA TCCGTAAGGG ACATGGCTCG AGATGCTCTG GAGGAACTCC AGTCTGGTTC
     1621 Taccacgacg ccagcgccgc gaccaccaac accggcgccc accatcgcgt cgcagcccct
     1681 gtccctgcgc ccagaggcgt gccggccagc ggcggggggc gcagtgcaca cgagggggct
     1741 ggacttcgcc tgtgatatct acatctgggc gcccttggcc gggacttgtg gggtccttct
     1801 cctgtcactg gttatcaccc tttactgctc cctaaaacgg ggcagaaaga aactcctgta
     1861 tatattcaaa caaccattta tgaggccagt acaaactact caagaggaag atggctgtag
     1921 ctgccgattt ccagaagaag aagaaggagg atgtgaactg agagtgaagt tcagcaggag
     1981 cgcagacgcc cccgcgtaca agcagggcca gaaccagctc tataacgagc tcaatctagg
     2041 acgaagagag gagtacgatg ttttggacaa aagacgtggc cgggaccctg agatgggggg
     2101 aaagccgaga aggaagaacc ctcaggaagg cctgtacaat gaactgcaga aagataagat
     2161 ggcggaggcc tacagtgaga ttgggatgaa aggcgagcgc cggaggggca aggggcacga
     2221 tggcctttac cagggactca gtacagccac caaggacacc tacgacgccc ttcacatgca
     2281 ggccctgcct cctcgcggaa gcgggtccgg tagcggatct ggatccGGGA GTGGCGAAGG
     2341 CAGGGGCTCC CTTTTGACGT GCGGGGATGT TGAAGAGAAC CCTGGGCCCG GATCTGGAat
     2401 ggtgagcaag ggcgaggagg ataacatggc catcatcaag gagttcatgc gcttcaaggt
     2461 gcacatggag ggctccgtga acggccacga gttcgagatc gagggcgagg gcgagggccg
     2521 cccctacgag ggcacccaga ccgccaagct gaaggtgacc aagggtggcc ccctgccctt
     2581 cgcctgggac atcctgtccc ctcagttcat gtacggctcc aaggcctacg tgaagcaccc
     2641 cgccgacatc cccgactact tgaagctgtc cttccccgag ggcttcaagt gggagcgcgt
     2701 gatgaacttc gaggacggcg gcgtggtgac cgtgacccag gactcctccc tgcaggacgg
     2761 cgagttcatc tacaaggtga agctgcgcgg caccaacttc ccctccgacg gccccgtaat
     2821 gcagaagaag accatgggct gggaggcctc ctccgagcgg atgtaccccg aggacggcgc
     2881 cctgaagggc gagatcaagc agaggctgaa gctgaaggac ggcggccact acgacgctga
     2941 ggtcaagacc acctacaagg ccaagaagcc cgtgcagctg cccggcgcct acaacgtcaa
     3001 catcaagttg gacatcacct cccacaacga ggactacacc atcgtggaac agtacgaacg
     3061 cgccgagggc cgccactcca ccggcggcat ggacgagctg tacaagTAAT GGCgctgagc
     3121 atgcaggcat gcaagcttgt gcaggcatgc aagcttgata tcaagcttat cgataatcaa
     3181 cctctggatt acaaaatttg tgaaagattg actggtattc ttaactatgt tgctcctttt
     3241 acgctatgtg gatacgctgc tttaatgcct ttgtatcatg ctattgcttc ccgtatggct
     3301 ttcattttct cctccttgta taaatcctgg ttgctgtctc tttatgagga gttgtggccc
     3361 gttgtcaggc aacgtggcgt ggtgtgcact gtgtttgctg acgcaacccc cactggttgg
     3421 ggcattgcca ccacctgtca gctcctttcc gggactttcg ctttccccct ccctattgcc
     3481 acggcggaac tcatcgccgc ctgccttgcc cgctgctgga caggggctcg gctgttgggc
     3541 actgacaatt ccgtggtgtt gtcggggaaa tcatcgtcct ttccttggct gctcgcctgt
     3601 gttgccacct ggattctgcg cgggacgtcc ttctgctacg tcccttcggc cctcaatcca
     3661 gcggaccttc cttcccgcgg cctgctgccg gctctgcggc ctcttccgcg tcttcgcctt
     3721 cgccctcaga cgagtcggat ctccctttgg gccgcctccc cgcatAATTA CCGTCGACCT
     3781 CGAGGGAATT AATTCGAGCT CGGTACCTTT AAGACCAATG ACTTACAAGG CAGCTGTAGA
     3841 TCTTAGCCAC TTTTTAAAAG AAAAGGGGGG ACTGGAAGGG CTAATTCACT CCCAACGAAG
     3901 ACAAGATCTG CTTTTTGCTT GTACTGGGTC TCTCTGGTTA GACCAGATCT GAGCCTGGGA
     3961 GCTCTCTGGC TAACTAGGGA ACCCACTGCT TAAGCCTCAA TAAAGCTTGC CTTGAGTGCT
     4021 TCAAGTAGTG TGTGCCCGTC TGTTGTGTGA CTCTGGTAAC TAGAGATCCC TCAGACCCTT
     4081 TTAGTCAGTG TGGAAAATCT CTAGCAGCAT CTAGAATTAA TTCCGTGTAT TCTATAGTGT
     4141 CACCTAAATC GTATGTGTAT GATACATAAG GTTATGTATT AATTGTAGCC GCGTTCTAAC
     4201 GACAATATGT ACAAGCCTAA TTGTGTAGCA TCTGGCTTAC TGAAGCAGAC CCTATCATCT
     4261 CTCTCGTAAA CTGCCGTCAG AGTCGGTTTG GTTGGACGAA CCTTCTGAGT TTCTGGTAAC
     4321 GCCGTCCCGC ACCCGGAAAT GGTCAGCGAA CCAATCAGCA GGGTCATCGC TAGCCAGATC
     4381 CTCTACGCCG GACGCATCGT GGCCGGCATC ACCGGCGCCA CAGGTGCGGT TGCTGGCGCC
     4441 TATATCGCCG ACATCACCGA TGGGGAAGAT CGGGCTCGCC ACTTCGGGCT CATGAGCGCT
     4501 TGTTTCGGCG TGGGTATGGT GGCAGGCCCC GTGGCCGGGG GACTGTTGGG CGCCATCTCC
     4561 TTGCATGCAC CATTCCTTGC GGCGGCGGTG CTCAACGGCC TCAACCTACT ACTGGGCTGC
     4621 TTCCTAATGC AGGAGTCGCA TAAGGGAGAG CGTCGAATGG TGCACTCTCA GTACAATCTG
     4681 CTCTGATGCC GCATAGTTAA GCCAGCCCCG ACACCCGCCA ACACCCGCTG ACGCGCCCTG
     4741 ACGGGCTTGT CTGCTCCCGG CATCCGCTTA CAGACAAGCT GTGACCGTCT CCGGGAGCTG
     4801 CATGTGTCAG AGGTTTTCAC CGTCATCACC GAAACGCGCG AGACGAAAGG GCCTCGTGAT
     4861 ACGCCTATTT TTATAGGTTA ATGTCATGAT AATAATGGTT TCTTAGACGT CAGGTGGCAC
     4921 TTTTCGGGGA AATGTGCGCG GAACCCCTAT TTGTTTATTT TTCTAAATAC ATTCAAATAT
     4981 GTATCCGCTC ATGAGACAAT AACCCTGATA AATGCTTCAA TAATATTGAA AAAGGAAGAG
     5041 TATGAGTATT CAACATTTCC GTGTCGCCCT TATTCCCTTT TTTGCGGCAT TTTGCCTTCC
     5101 TGTTTTTGCT CACCCAGAAA CGCTGGTGAA AGTAAAAGAT GCTGAAGATC AGTTGGGTGC
     5161 ACGAGTGGGT TACATCGAAC TGGATCTCAA CAGCGGTAAG ATCCTTGAGA GTTTTCGCCC
     5221 CGAAGAACGT TTTCCAATGA TGAGCACTTT TAAAGTTCTG CTATGTGGCG CGGTATTATC
     5281 CCGTATTGAC GCCGGGCAAG AGCAACTCGG TCGCCGCATA CACTATTCTC AGAATGACTT
     5341 GGTTGAGTAC TCACCAGTCA CAGAAAAGCA TCTTACGGAT GGCATGACAG TAAGAGAATT
     5401 ATGCAGTGCT GCCATAACCA TGAGTGATAA CACTGCGGCC AACTTACTTC TGACAACGAT
     5461 CGGAGGACCG AAGGAGCTAA CCGCTTTTTT GCACAACATG GGGGATCATG TAACTCGCCT
     5521 TGATCGTTGG GAACCGGAGC TGAATGAAGC CATACCAAAC GACGAGCGTG ACACCACGAT
     5581 GCCTGTAGCA ATGGCAACAA CGTTGCGCAA ACTATTAACT GGCGAACTAC TTACTCTAGC
     5641 TTCCCGGCAA CAATTAATAG ACTGGATGGA GGCGGATAAA GTTGCAGGAC CACTTCTGCG
     5701 CTCGGCCCTT CCGGCTGGCT GGTTTATTGC TGATAAATCT GGAGCCGGTG AGCGTGGGTC
     5761 TCGCGGTATC ATTGCAGCAC TGGGGCCAGA TGGTAAGCCC TCCCGTATCG TAGTTATCTA
     5821 CACGACGGGG AGTCAGGCAA CTATGGATGA ACGAAATAGA CAGATCGCTG AGATAGGTGC
     5881 CTCACTGATT AAGCATTGGT AACTGTCAGA CCAAGTTTAC TCATATATAC TTTAGATTGA
     5941 TTTAAAACTT CATTTTTAAT TTAAAAGGAT CTAGGTGAAG ATCCTTTTTG ATAATCTCAT
     6001 GACCAAAATC CCTTAACGTG AGTTTTCGTT CCACTGAGCG TCAGACCCCG TAGAAAAGAT
     6061 CAAAGGATCT TCTTGAGATC CTTTTTTTCT GCGCGTAATC TGCTGCTTGC AAACAAAAAA
     6121 ACCACCGCTA CCAGCGGTGG TTTGTTTGCC GGATCAAGAG CTACCAACTC TTTTTCCGAA
     6181 GGTAACTGGC TTCAGCAGAG CGCAGATACC AAATACTGTT CTTCTAGTGT AGCCGTAGTT
     6241 AGGCCACCAC TTCAAGAACT CTGTAGCACC GCCTACATAC CTCGCTCTGC TAATCCTGTT
     6301 ACCAGTGGCT GCTGCCAGTG GCGATAAGTC GTGTCTTACC GGGTTGGACT CAAGACGATA
     6361 GTTACCGGAT AAGGCGCAGC GGTCGGGCTG AACGGGGGGT TCGTGCACAC AGCCCAGCTT
     6421 GGAGCGAACG ACCTACACCG AACTGAGATA CCTACAGCGT GAGCTATGAG AAAGCGCCAC
     6481 GCTTCCCGAA GGGAGAAAGG CGGACAGGTA TCCGGTAAGC GGCAGGGTCG GAACAGGAGA
     6541 GCGCACGAGG GAGCTTCCAG GGGGAAACGC CTGGTATCTT TATAGTCCTG TCGGGTTTCG
     6601 CCACCTCTGA CTTGAGCGTC GATTTTTGTG ATGCTCGTCA GGGGGGCGGA GCCTATGGAA
     6661 AAACGCCAGC AACGCGGCCT TTTTACGGTT CCTGGCCTTT TGCTGGCCTT TTGCTCACAT
     6721 GTTCTTTCCT GCGTTATCCC CTGATTCTGT GGATAACCGT ATTACCGCCT TTGAGTGAGC
     6781 TGATACCGCT CGCCGCAGCC GAACGACCGA GCGCAGCGAG TCAGTGAGCG AGGAAGCGGA
     6841 AGAGCGCCCA ATACGCAAAC CGCCTCTCCC CGCGCGTTGG CCGATTCATT AATGcagctg
     6901 tggaatgtgt gtcagttagg gtgtggaaag tccccaggct ccccagcagg cagaagtatg
     6961 caaagcatgc atctcaatta gtcagcaacc aggtgtggaa agtccccagg ctccccagca
     7021 ggcagaagta tgcaaagcat gcatctcaat tagtcagcaa ccatagtccc gcccctaact
     7081 ccgcccatcc cgcccctaac tccgcccagt tccgcccatt ctccgcccca tggctgacta
     7141 atttttttta tttatgcaga ggccgaggcc gcctcggcct ctgagctatt ccagaagtag
     7201 tgaggaggct tttttggagg cCTAGGCTTT TGCAAAAAGC TTGGACACAA GACAGGCTTG
     7261 CGAGATATGT TTGAGAATAC CACTTTATCC CGCGTCAGGG AGAGGCAGTG CGTAAAAAGA
     7321 CGCGGACTCA TGTGAAATAC TGGTTTTTAG TGCGCCAGAT CTCTATAATC TCGCGCAACC
     7381 TATTTTCCCC TCGAACACTT TTTAAGCCGT AGATAAACAG GCTGGGACAC TTCACATGAG
     7441 CGAAAAATAC ATCGTCACCT GGGACATGTT GCAGATCCAT GCACGTAAAC TCGCAAGCCG
     7501 ACTGATGCCT TCTGAACAAT GGAAAGGCAT TATTGCCGTA AGCCGTGGCG GTCTGTACCG
     7561 GGTGCGTTAC TGGCGCGTGA ACTGGGTATT CGTCATGTCG ATACCGTTTG TATTTCCAGC
     7621 TACGATCACG ACAACCAGCG CGAGCTTAAA GTGCTGAAAC GCGCAGAAGG CGATGGCGAA
     7681 GGCTTCATCG TTATTGATGA CCTGGTGGAT ACCGGTGGTA CTGCGGTTGC GATTCGTGAA
     7741 ATGTATCCAA AAGCGCACTT TGTCACCATC TTCGCAAAAC CGGCTGGTCG TCCGCTGGTT
     7801 GATGACTATG TTGTTGATAT CCCGCAAGAT ACCTGGATTG AACAGCCGTG GGATATGGGC
     7861 GTCGTATTCG TCCCGCCAAT CTCCGGTCGC TAATCTTTTC AACGCCTGGC ACTGCCGGGC
     7921 GTTGTTCTTT TTAACTTCAG GCGGGTTACA ATAGTTTCCA GTAAGTATTC TGGAGGCTGC
     7981 ATCCATGACA CAGGCAAACC TGAGCGAAAC CCTGTTCAAA CCCCGCTTTA AACATCCTGA
     8041 AACCTCGACG CTAGTCCGCC GCTTTAATCA CGGCGCACAA CCGCCTGTGC AGTCGGCCCT
     8101 TGATGGTAAA ACCATCCCTC ACTGGTATCG CATGATTAAC CGTCTGATGT GGATCTGGCG
     8161 CGGCATTGAC CCACGCGAAA TCCTCGACGT CCAGGCACGT ATTGTGATGA GCGATGCCGA
     8221 ACGTACCGAC GATGATTTAT ACGATACGGT GATTGGCTAC CGTGGCGGCA ACTGGATTTA
     8281 TGAGTGGGCC CCGGATCTTT GTGAAGGAAC CTTACTTCTG TGGTGTGACA TAATTGGACA
     8341 AACTACCTAC AGAGATTTAA AGCTCTAAGG TAAATATAAA ATTTTTAAGT GTATAATGTG
     8401 TTAAACTACT GATTCTAATT GTTTGTGTAT TTTAGATTCC AACCTATGGA ACTGATGAAT
     8461 GGGAGCAGTG GTGGAATGCC TTTAATGAGG AAAACCTGTT TTGCTCAGAA GAAATGCCAT
     8521 CTAGTGATGA TGAGGCTACT GCTGACTCTC AACATTCTAC TCCTCCAAAA AAGAAGAGAA
     8581 AGGTAGAAGA CCCCAAGGAC TTTCCTTCAG AATTGCTAAG TTTTTTGAGT CATGCTGTGT
     8641 TTAGTAATAG AACTCTTGCT TGCTTTGCTA TTTACACCAC AAAGGAAAAA GCTGCACTGC
     8701 TATACAAGAA AATTATGGAA AAATATTCTG TAACCTTTAT AAGTAGGCAT AACAGTTATA
     8761 ATCATAACAT ACTGTTTTTT CTTACTCCAC ACAGGCATAG AGTGTCTGCT ATTAATAACT
     8821 ATGCTCAAAA ATTGTGTACC TTTAGCTTTT TAATTTGTAA AGGGGTTAAT AAGGAATATT
     8881 TGATGTATAG TGCCTTGACT AGAGATCATA ATCAGccata ccacatttgt agagGTTTTA
     8941 CTTGCTTTaa aaaacctccc acacctcccc ctgaacctga aacataaaat gaatgcaatt
     9001 gttgttgtta acttgtttat tgcagcttat aatggttaca aataaagcaa tagcatcaca
     9061 aatttcacaa ataaagcatt tttttcactg cattctagtt gtggtttgtc caaactcatc
     9121 aatgtatctt atcatgtctg GATCAACTGG ATAACTCAAG CTAACCAAAA TCATCCCAAA
     9181 CTTCCCACCC CATACCCTAT TACCACTGCC AATTACCTGT GGTTTCATTT ACTCTAAACC
     9241 TGTGATTCCT CTGAATTATT TTCATTTTAA AGAAATTGTA TTTGTTAAAT ATGTACTACA
     9301 AACTTAGTAG Ttggaagggc taattcactc ccaaagaaga caagatatcc ttgatctgtg
     9361 gatctaccac acacaaggct acttccctga ttagcagaac tacacaccag ggccaggggt
     9421 cagatatcca ctgacctttg gatggtgcta caagctagta ccagttgagc cagataaggt
     9481 agaagaggcc aataaaggag agaacaccag cttgttacac cctgtgagcc tgcatgggat
     9541 ggatgacccg gagagagaag tgttagagtg gaggtttgac agccgcctag catttcatca
     9601 cgtggcccga gagctgcatc cggagtactt caagaactgc tgatatcgag cttgctacaa
     9661 gggactttcc gctggggact ttccagggag gcgtggcctg ggcgggactg gggagtggcg
     9721 agccctcaga tcctgcatat aagcagctgc tttttgcctg tactgggtct ctctggttag
     9781 accagatctg agcctgggag ctctctggct aactagggaa cccactgctt aagcctcaat
     9841 aaagcttgcc ttgagtgctt caagtagtgt gtgcccgtct gttgtgtgac tctggtaact
     9901 agagatccct cagacccttt tagtcagtgt ggaaaatctc tagcaGTGGC GCCCGAACAG
     9961 GGACTTGAAA GCGAAAGGGA AACCAGAGGA GCTCTcTCGA CGCAGGACTC GGCTTGCTGA
    10021 AGCGCGCACG GCAAGAGGCG AGGGGCGGCG ACTGGTGAGT ACGCCAAAAA TTTTGACTAG
    10081 CGGAGGCTAG AAGGAGAGAG ATGGGTGCGA GAGCGTCAGT ATTAAGCGGG GGAGAATTAG
    10141 ATCGcgATGG GAAAAAATTC GGTTAAGGCC AGGGGGAAAG AAAAAATATA AATTAAAACA
    10201 TATAGTATGG GCAAGCAGGG AGCTAGAACG ATTCGCAGTT AATCCTGGCC TGTTAGAAAC
    10261 ATCAGAAGGC TGTAGACAAA TACTGGGACA GCTACAACCA TCCCTTCAGA CAGGATCAGA
    10321 AGAACTTAGA TCATTATATA ATACAGTAGC AACCCTCTAT TGTGTGCATC AAAGGATAGA
    10381 GATAAAAGAC ACCAAGGAAG CTTTAGACAA GATAGAGGAA GAGCAAAACA AAAGTAAGAC
    10441 CACCGCACAG CAAGCGGCCG GCCGCTGATC TTCAGACCTG GAGGAGGAGA TATGAGGGAC
    10501 AATTGGAGAA GTGAATTATA TAAATATAAA GTAGTAAAAA TTGAACCATT AGGAGTAGCA
    10561 CCCACCAAGG CAAAGAGAAG AGTGGTGCAG AGAGAAAAAA GAGCAGTGGG AATAGGAGCT
    10621 TTGTTCCTTG GGTTCTTGGG AGCAGCAGGA AGCACTATGG GCGCAGCGTC AATGACGCTG
    10681 ACGGTACAGG CCAGACAATT ATTGTCTGGT ATAGTGCAGC AGCAGAACAA TTTGCTGAGG
    10741 GCTATTGAGG CGCAACAGCA TCTGTTGCAA CTCACAGTCT GGGGCATCAA GCAGCTCCAG
    10801 GCAAGAATCC TGGCTGTGGA AAGATACCTA AAGGATCAAC AGCTCCTGGG GATTTGGGGT
    10861 TGCTCTGGAA AACTCATTTG CACCACTGCT GTGCCTTGGA ATGCTAGTTG GAGTAATAAA
    10921 TCTCTGGAAC AGATTTGGAA TCACACGACC TGGATGGAGT GGGACAGAGA AATTAACAAT
    10981 TACACAAGCT TAATACACTC CTTAATTGAA GAATCGCAAA ACCAGCAAGA AAAGAATGAA
    11041 CAAGAATTAT TGGAATTAGA TAAATGGGCA AGTTTGTGGA ATTGGTTTAA CATAACAAAT
    11101 TGGCTGTGGT ATATAAAATT ATTCATAATG ATAGTAGGAG GCTTGGTAGG TTTAAGAATA
    11161 GTTTTTGCTG TACTTTCTAT AGTGAATAGA GTTAGGCAGG GATATTCACC ATTATCGTTT
    11221 CAGACCCACC TCCCAACCCC GAGGGGACCC GACAGGCCCG AAGGAATAGA AGAAGAAGGT
    11281 GGAGAGAGAG ACAGAGACAG ATCCATTCGA TTAGTGAACG GATCTCGACG GTATcgccaa
    11341 atggcagtat tcatccacaa ttttaaaaga aaagggggga ttggggggta cagtgcaggg
    11401 gaaagaatag tagacataat agcaacagac atacaaacta aagaattaca aaaacaaa
//
