# Supplementary material for: De novo-designed minibinders expand the synthetic biology sensing repertoire
Source: bioRxiv. 2024 Aug 29:2024.01.12.575267. Originally published 2024 Jan 15. Preprint. [Version 2] doi: 10.1101/2024.01.12.575267 (PMC10827046; doi:10.1101/2024.01.12.575267)
Supplement: Supplement 3 [file media-3.zip › dna/pzyw455-pmk1101-phr-dest-paqci-pzyw446-pmk1213-lsre-paqci-adapter-pan2824-pef1a-ttk-2-pzyw434-egfrn_mb-3a-pan1029-cd8alpha-4-1bbic-cd3zeta-4xgs-car-3b-pan3844-t2a-mcherry-4a-pmtk4b_005.gb]

LOCUS       pZYW455_-_pMK1101_-_pH 11455 bp ds-DNA     circular     20-APR-2024
DEFINITION  .
FEATURES             Location/Qualifiers
     misc_feature    110..113
                     /label="BsaI"
     misc_feature    110..113
                     /label="BsaI"
     misc_feature    complement(110..113)
                     /label="BsaI"
                     /note="ApEinfo_revcolor: #E72E00 ApEinfo_graphicformat: arrow_data {{0 1 2 0 0 -1} {} 0} label: BsaI"
     misc_feature    complement(110..113)
                     /label="BsaI"
                     /note="ApEinfo_revcolor: #e72e00 ApEinfo_graphicformat: arrow_data {{0 1 2 0 0 -1} {} 0} label: BsaI"
     misc_feature    complement(1303..1306)
                     /label="BsaI"
     misc_feature    complement(1303..1306)
                     /label="BsaI"
     misc_feature    1307..1366
                     /label="Signal Sequence"
     misc_feature    1367..1396
                     /label="Myc"
     misc_feature    1397..1426
                     /label="2xGGGGS linker"
     misc_feature    1427..1612
                     /label="EGFRn_mb"
     misc_feature    1615..1618
                     /label="BsaI"
     misc_feature    1619..1825
                     /label="CD8a Hinge + TMD"
     CDS             1619..2319
                     /translation="TTTPAPRPPTPAPTIASQPLSLRPEACRPAAGGAVHTRGLDFACDIYIWAPLAGTCGVLLLSLVITLYCSLKRGRKKLLYIFKQPFMRPVQTTQEEDGCSCRFPEEEEGGCELRVKFSRSADAPAYKQGQNQLYNELNLGRREEYDVLDKRRGRDPEMGGKPRRKNPQEGLYNELQKDKMAEAYSEIGMKGERRRGKGHDGLYQGLSTATKDTYDALHMQALPPRGSGSGSGS"
     misc_feature    1697..1699
                     /label="C->S"
     misc_feature    1748..1750
                     /label="C->S"
     misc_feature    1832..1957
                     /label="4-1BB co-stim"
     misc_feature    1958..2293
                     /label="CD3zeta"
     misc_feature    complement(2320..2323)
                     /label="BsaI"
     misc_feature    2333..2386
                     /label="T2A"
     misc_feature    2396..3103
                     /label="mCherry"
     misc_feature    3107..3110
                     /label="BsaI"
                     /note="ApEinfo_revcolor: #e72e00 ApEinfo_graphicformat: arrow_data {{0 1 2 0 0 -1} {} 0} label: BsaI"
     misc_feature    3111..3114
                     /label="BsaI"
                     /note="ApEinfo_revcolor: #E72E00 ApEinfo_graphicformat: arrow_data {{0 1 2 0 0 -1} {} 0} label: BsaI"
     misc_feature    3111..3114
                     /label="BsaI"
                     /note="ApEinfo_revcolor: #e72e00 ApEinfo_graphicformat: arrow_data {{0 1 2 0 0 -1} {} 0} label: BsaI"
     misc_feature    complement(3111..3114)
                     /label="BsaI"
                     /note="ApEinfo_revcolor: #e72e00 ApEinfo_graphicformat: arrow_data {{0 1 2 0 0 -1} {} 0} label: BsaI"
     misc_feature    3171..3762
                     /label="WPRE"
     promoter        complement(4128..4146)
                     /label="SP6 promoter"
     misc_feature    4934..5038
                     /label="AmpR Promoter"
     Antibiotic R... 5237..5895
                     /label="AmpR"
     rep_origin      5994..6676
                     /label="ColE1 origin"
     promoter        6917..7233
                     /label="SV40 promoter"
     promoter        7037..7233
                     /label="SV40 early promoter"
     polyA_signal    complement(8946..9137)
                     /label="SV40 late polyA"
     LTR             9309..9942
                     /label="3' LTR"
     misc_feature    9989..10114
                     /label="HIV-1 Ψ"
     misc_feature    9989..10114
                     /label="HIV-1 Psi"
     misc_feature    10611..10844
                     /label="RRE"
     misc_feature    11332..56
                     /label="cPPT"
     misc_feature    11358..20
                     /label="cPPT/CTS"
ORIGIN
        1 ttacaaaaat tcaaaatttt cgggtttatt acagggacag cagagatcca gtttggATCG
       61 ATAAGCTTGA TATCGaattc tcacgcgTAT CGaattctca cgcgtctgaa acgcgtgagg
      121 ctccggtgcc cgtcagtggg cagagcgcac atcgcccaca gtccccgaga agttgggggg
      181 aggggtcggc aattgaaccg gtgcctagag aaggtggcgc ggggtaaact gggaaagtga
      241 tgtcgtgtac tggctccgcc tttttcccga gggtggggga gaaccgtata taagtgcagt
      301 agtcgccgtg aacgttcttt ttcgcaacgg gtttgccgcc agaacacagg taagtgccgt
      361 gtgtggttcc cgcgggcctg gcctctttac gggttatggc ccttgcgtgc cttgaattac
      421 ttccacctgg ctgcagtacg tgattcttga tcccgagctt cgggttggaa gtgggtggga
      481 gagttcgagg ccttgcgctt aaggagcccc ttcgcctcgt gcttgagttg aggcctggcc
      541 tgggcgctgg ggccgccgcg tgcgaatctg gtggcacctt cgcgcctgtc tcgctgcttt
      601 cgataagtct ctagccattt aaaatttttg atgacctgct gcgacgcttt ttttctggca
      661 agatagtctt gtaaatgcgg gccaagatct gcacactggt atttcggttt ttggggccgc
      721 gggcggcgac ggggcccgtg cgtcccagcg cacatgttcg gcgaggcggg gcctgcgagc
      781 gcggccaccg agaatcggac gggggtagtc tcaagctggc cggcctgctc tggtgcctgg
      841 cctcgcgccg ccgtgtatcg ccccgccctg ggcggcaagg ctggcccggt cggcaccagt
      901 tgcgtgagcg gaaagatggc cgcttcccgg ccctgctgca gggagctcaa aatggaggac
      961 gcggcgctcg ggagagcggg cgggtgagtc acccacacaa aggaaaaggg cctttccgtc
     1021 ctcagccgtc gcttcatgtg actccacgga gtaccgggcg ccgtccaggc acctcgatta
     1081 gttctcgagc ttttggagta cgtcgtcttt aggttggggg gaggggtttt atgcgatgga
     1141 gtttccccac actgagtggg tggagactga agttaggcca gcttggcact tgatgtaatt
     1201 ctccttggaa tttgcccttt ttgagtttgg atcttggttc attctcaagc ctcagacagt
     1261 ggttcaaagt ttttttcttc catttcaggt gtcgtgagcc actatgGCCT TGCCCGTTAC
     1321 GGCACTTCTG CTCCCACTCG CATTGCTGCT TCACGCCGCC CGACCAGAAC AGAAACTCAT
     1381 AAGTGAAGAA GAcCTTGGGG GAGGCGGTTC CGGGGGAGGC GGTTCTGATC ACTGGGAAGA
     1441 AGTATTTAGG TGGGCGCTGG AACACTTGCA GGAAGCGACC CAGCAAAATG ACCCACAAAA
     1501 AGCTAAGAAG ATACTTGAAG AGGCTCACAA ATGGCTGCGA AGAGAACTTT CAGAAGAAGA
     1561 GGCTAGGGCA GTCGTAAGGT GGCTTAAACA GCTTGTTGAC CGCGAGTTGT CTGGTTCTac
     1621 cacgacgcca gcgccgcgac caccaacacc ggcgcccacc atcgcgtcgc agcccctgtc
     1681 cctgcgccca gaggcgtgcc ggccagcggc ggggggcgca gtgcacacga gggggctgga
     1741 cttcgcctgt gatatctaca tctgggcgcc cttggccggg acttgtgggg tccttctcct
     1801 gtcactggtt atcacccttt actgctccct aaaacggggc agaaagaaac tcctgtatat
     1861 attcaaacaa ccatttatga ggccagtaca aactactcaa gaggaagatg gctgtagctg
     1921 ccgatttcca gaagaagaag aaggaggatg tgaactgaga gtgaagttca gcaggagcgc
     1981 agacgccccc gcgtacaagc agggccagaa ccagctctat aacgagctca atctaggacg
     2041 aagagaggag tacgatgttt tggacaaaag acgtggccgg gaccctgaga tggggggaaa
     2101 gccgagaagg aagaaccctc aggaaggcct gtacaatgaa ctgcagaaag ataagatggc
     2161 ggaggcctac agtgagattg ggatgaaagg cgagcgccgg aggggcaagg ggcacgatgg
     2221 cctttaccag ggactcagta cagccaccaa ggacacctac gacgcccttc acatgcaggc
     2281 cctgcctcct cgcggaagcg ggtccggtag cggatctgga tccGGGAGTG GCGAAGGCAG
     2341 GGGCTCCCTT TTGACGTGCG GGGATGTTGA AGAGAACCCT GGGCCCGGAT CTGGAatggt
     2401 gagcaagggc gaggaggata acatggccat catcaaggag ttcatgcgct tcaaggtgca
     2461 catggagggc tccgtgaacg gccacgagtt cgagatcgag ggcgagggcg agggccgccc
     2521 ctacgagggc acccagaccg ccaagctgaa ggtgaccaag ggtggccccc tgcccttcgc
     2581 ctgggacatc ctgtcccctc agttcatgta cggctccaag gcctacgtga agcaccccgc
     2641 cgacatcccc gactacttga agctgtcctt ccccgagggc ttcaagtggg agcgcgtgat
     2701 gaacttcgag gacggcggcg tggtgaccgt gacccaggac tcctccctgc aggacggcga
     2761 gttcatctac aaggtgaagc tgcgcggcac caacttcccc tccgacggcc ccgtaatgca
     2821 gaagaagacc atgggctggg aggcctcctc cgagcggatg taccccgagg acggcgccct
     2881 gaagggcgag atcaagcaga ggctgaagct gaaggacggc ggccactacg acgctgaggt
     2941 caagaccacc tacaaggcca agaagcccgt gcagctgccc ggcgcctaca acgtcaacat
     3001 caagttggac atcacctccc acaacgagga ctacaccatc gtggaacagt acgaacgcgc
     3061 cgagggccgc cactccaccg gcggcatgga cgagctgtac aagTAATGGC gctgagcatg
     3121 caggcatgca agcttgtgca ggcatgcaag cttgatatca agcttatcga taatcaacct
     3181 ctggattaca aaatttgtga aagattgact ggtattctta actatgttgc tccttttacg
     3241 ctatgtggat acgctgcttt aatgcctttg tatcatgcta ttgcttcccg tatggctttc
     3301 attttctcct ccttgtataa atcctggttg ctgtctcttt atgaggagtt gtggcccgtt
     3361 gtcaggcaac gtggcgtggt gtgcactgtg tttgctgacg caacccccac tggttggggc
     3421 attgccacca cctgtcagct cctttccggg actttcgctt tccccctccc tattgccacg
     3481 gcggaactca tcgccgcctg ccttgcccgc tgctggacag gggctcggct gttgggcact
     3541 gacaattccg tggtgttgtc ggggaaatca tcgtcctttc cttggctgct cgcctgtgtt
     3601 gccacctgga ttctgcgcgg gacgtccttc tgctacgtcc cttcggccct caatccagcg
     3661 gaccttcctt cccgcggcct gctgccggct ctgcggcctc ttccgcgtct tcgccttcgc
     3721 cctcagacga gtcggatctc cctttgggcc gcctccccgc atAATTACCG TCGACCTCGA
     3781 GGGAATTAAT TCGAGCTCGG TACCTTTAAG ACCAATGACT TACAAGGCAG CTGTAGATCT
     3841 TAGCCACTTT TTAAAAGAAA AGGGGGGACT GGAAGGGCTA ATTCACTCCC AACGAAGACA
     3901 AGATCTGCTT TTTGCTTGTA CTGGGTCTCT CTGGTTAGAC CAGATCTGAG CCTGGGAGCT
     3961 CTCTGGCTAA CTAGGGAACC CACTGCTTAA GCCTCAATAA AGCTTGCCTT GAGTGCTTCA
     4021 AGTAGTGTGT GCCCGTCTGT TGTGTGACTC TGGTAACTAG AGATCCCTCA GACCCTTTTA
     4081 GTCAGTGTGG AAAATCTCTA GCAGCATCTA GAATTAATTC CGTGTATTCT ATAGTGTCAC
     4141 CTAAATCGTA TGTGTATGAT ACATAAGGTT ATGTATTAAT TGTAGCCGCG TTCTAACGAC
     4201 AATATGTACA AGCCTAATTG TGTAGCATCT GGCTTACTGA AGCAGACCCT ATCATCTCTC
     4261 TCGTAAACTG CCGTCAGAGT CGGTTTGGTT GGACGAACCT TCTGAGTTTC TGGTAACGCC
     4321 GTCCCGCACC CGGAAATGGT CAGCGAACCA ATCAGCAGGG TCATCGCTAG CCAGATCCTC
     4381 TACGCCGGAC GCATCGTGGC CGGCATCACC GGCGCCACAG GTGCGGTTGC TGGCGCCTAT
     4441 ATCGCCGACA TCACCGATGG GGAAGATCGG GCTCGCCACT TCGGGCTCAT GAGCGCTTGT
     4501 TTCGGCGTGG GTATGGTGGC AGGCCCCGTG GCCGGGGGAC TGTTGGGCGC CATCTCCTTG
     4561 CATGCACCAT TCCTTGCGGC GGCGGTGCTC AACGGCCTCA ACCTACTACT GGGCTGCTTC
     4621 CTAATGCAGG AGTCGCATAA GGGAGAGCGT CGAATGGTGC ACTCTCAGTA CAATCTGCTC
     4681 TGATGCCGCA TAGTTAAGCC AGCCCCGACA CCCGCCAACA CCCGCTGACG CGCCCTGACG
     4741 GGCTTGTCTG CTCCCGGCAT CCGCTTACAG ACAAGCTGTG ACCGTCTCCG GGAGCTGCAT
     4801 GTGTCAGAGG TTTTCACCGT CATCACCGAA ACGCGCGAGA CGAAAGGGCC TCGTGATACG
     4861 CCTATTTTTA TAGGTTAATG TCATGATAAT AATGGTTTCT TAGACGTCAG GTGGCACTTT
     4921 TCGGGGAAAT GTGCGCGGAA CCCCTATTTG TTTATTTTTC TAAATACATT CAAATATGTA
     4981 TCCGCTCATG AGACAATAAC CCTGATAAAT GCTTCAATAA TATTGAAAAA GGAAGAGTAT
     5041 GAGTATTCAA CATTTCCGTG TCGCCCTTAT TCCCTTTTTT GCGGCATTTT GCCTTCCTGT
     5101 TTTTGCTCAC CCAGAAACGC TGGTGAAAGT AAAAGATGCT GAAGATCAGT TGGGTGCACG
     5161 AGTGGGTTAC ATCGAACTGG ATCTCAACAG CGGTAAGATC CTTGAGAGTT TTCGCCCCGA
     5221 AGAACGTTTT CCAATGATGA GCACTTTTAA AGTTCTGCTA TGTGGCGCGG TATTATCCCG
     5281 TATTGACGCC GGGCAAGAGC AACTCGGTCG CCGCATACAC TATTCTCAGA ATGACTTGGT
     5341 TGAGTACTCA CCAGTCACAG AAAAGCATCT TACGGATGGC ATGACAGTAA GAGAATTATG
     5401 CAGTGCTGCC ATAACCATGA GTGATAACAC TGCGGCCAAC TTACTTCTGA CAACGATCGG
     5461 AGGACCGAAG GAGCTAACCG CTTTTTTGCA CAACATGGGG GATCATGTAA CTCGCCTTGA
     5521 TCGTTGGGAA CCGGAGCTGA ATGAAGCCAT ACCAAACGAC GAGCGTGACA CCACGATGCC
     5581 TGTAGCAATG GCAACAACGT TGCGCAAACT ATTAACTGGC GAACTACTTA CTCTAGCTTC
     5641 CCGGCAACAA TTAATAGACT GGATGGAGGC GGATAAAGTT GCAGGACCAC TTCTGCGCTC
     5701 GGCCCTTCCG GCTGGCTGGT TTATTGCTGA TAAATCTGGA GCCGGTGAGC GTGGGTCTCG
     5761 CGGTATCATT GCAGCACTGG GGCCAGATGG TAAGCCCTCC CGTATCGTAG TTATCTACAC
     5821 GACGGGGAGT CAGGCAACTA TGGATGAACG AAATAGACAG ATCGCTGAGA TAGGTGCCTC
     5881 ACTGATTAAG CATTGGTAAC TGTCAGACCA AGTTTACTCA TATATACTTT AGATTGATTT
     5941 AAAACTTCAT TTTTAATTTA AAAGGATCTA GGTGAAGATC CTTTTTGATA ATCTCATGAC
     6001 CAAAATCCCT TAACGTGAGT TTTCGTTCCA CTGAGCGTCA GACCCCGTAG AAAAGATCAA
     6061 AGGATCTTCT TGAGATCCTT TTTTTCTGCG CGTAATCTGC TGCTTGCAAA CAAAAAAACC
     6121 ACCGCTACCA GCGGTGGTTT GTTTGCCGGA TCAAGAGCTA CCAACTCTTT TTCCGAAGGT
     6181 AACTGGCTTC AGCAGAGCGC AGATACCAAA TACTGTTCTT CTAGTGTAGC CGTAGTTAGG
     6241 CCACCACTTC AAGAACTCTG TAGCACCGCC TACATACCTC GCTCTGCTAA TCCTGTTACC
     6301 AGTGGCTGCT GCCAGTGGCG ATAAGTCGTG TCTTACCGGG TTGGACTCAA GACGATAGTT
     6361 ACCGGATAAG GCGCAGCGGT CGGGCTGAAC GGGGGGTTCG TGCACACAGC CCAGCTTGGA
     6421 GCGAACGACC TACACCGAAC TGAGATACCT ACAGCGTGAG CTATGAGAAA GCGCCACGCT
     6481 TCCCGAAGGG AGAAAGGCGG ACAGGTATCC GGTAAGCGGC AGGGTCGGAA CAGGAGAGCG
     6541 CACGAGGGAG CTTCCAGGGG GAAACGCCTG GTATCTTTAT AGTCCTGTCG GGTTTCGCCA
     6601 CCTCTGACTT GAGCGTCGAT TTTTGTGATG CTCGTCAGGG GGGCGGAGCC TATGGAAAAA
     6661 CGCCAGCAAC GCGGCCTTTT TACGGTTCCT GGCCTTTTGC TGGCCTTTTG CTCACATGTT
     6721 CTTTCCTGCG TTATCCCCTG ATTCTGTGGA TAACCGTATT ACCGCCTTTG AGTGAGCTGA
     6781 TACCGCTCGC CGCAGCCGAA CGACCGAGCG CAGCGAGTCA GTGAGCGAGG AAGCGGAAGA
     6841 GCGCCCAATA CGCAAACCGC CTCTCCCCGC GCGTTGGCCG ATTCATTAAT Gcagctgtgg
     6901 aatgtgtgtc agttagggtg tggaaagtcc ccaggctccc cagcaggcag aagtatgcaa
     6961 agcatgcatc tcaattagtc agcaaccagg tgtggaaagt ccccaggctc cccagcaggc
     7021 agaagtatgc aaagcatgca tctcaattag tcagcaacca tagtcccgcc cctaactccg
     7081 cccatcccgc ccctaactcc gcccagttcc gcccattctc cgccccatgg ctgactaatt
     7141 ttttttattt atgcagaggc cgaggccgcc tcggcctctg agctattcca gaagtagtga
     7201 ggaggctttt ttggaggcCT AGGCTTTTGC AAAAAGCTTG GACACAAGAC AGGCTTGCGA
     7261 GATATGTTTG AGAATACCAC TTTATCCCGC GTCAGGGAGA GGCAGTGCGT AAAAAGACGC
     7321 GGACTCATGT GAAATACTGG TTTTTAGTGC GCCAGATCTC TATAATCTCG CGCAACCTAT
     7381 TTTCCCCTCG AACACTTTTT AAGCCGTAGA TAAACAGGCT GGGACACTTC ACATGAGCGA
     7441 AAAATACATC GTCACCTGGG ACATGTTGCA GATCCATGCA CGTAAACTCG CAAGCCGACT
     7501 GATGCCTTCT GAACAATGGA AAGGCATTAT TGCCGTAAGC CGTGGCGGTC TGTACCGGGT
     7561 GCGTTACTGG CGCGTGAACT GGGTATTCGT CATGTCGATA CCGTTTGTAT TTCCAGCTAC
     7621 GATCACGACA ACCAGCGCGA GCTTAAAGTG CTGAAACGCG CAGAAGGCGA TGGCGAAGGC
     7681 TTCATCGTTA TTGATGACCT GGTGGATACC GGTGGTACTG CGGTTGCGAT TCGTGAAATG
     7741 TATCCAAAAG CGCACTTTGT CACCATCTTC GCAAAACCGG CTGGTCGTCC GCTGGTTGAT
     7801 GACTATGTTG TTGATATCCC GCAAGATACC TGGATTGAAC AGCCGTGGGA TATGGGCGTC
     7861 GTATTCGTCC CGCCAATCTC CGGTCGCTAA TCTTTTCAAC GCCTGGCACT GCCGGGCGTT
     7921 GTTCTTTTTA ACTTCAGGCG GGTTACAATA GTTTCCAGTA AGTATTCTGG AGGCTGCATC
     7981 CATGACACAG GCAAACCTGA GCGAAACCCT GTTCAAACCC CGCTTTAAAC ATCCTGAAAC
     8041 CTCGACGCTA GTCCGCCGCT TTAATCACGG CGCACAACCG CCTGTGCAGT CGGCCCTTGA
     8101 TGGTAAAACC ATCCCTCACT GGTATCGCAT GATTAACCGT CTGATGTGGA TCTGGCGCGG
     8161 CATTGACCCA CGCGAAATCC TCGACGTCCA GGCACGTATT GTGATGAGCG ATGCCGAACG
     8221 TACCGACGAT GATTTATACG ATACGGTGAT TGGCTACCGT GGCGGCAACT GGATTTATGA
     8281 GTGGGCCCCG GATCTTTGTG AAGGAACCTT ACTTCTGTGG TGTGACATAA TTGGACAAAC
     8341 TACCTACAGA GATTTAAAGC TCTAAGGTAA ATATAAAATT TTTAAGTGTA TAATGTGTTA
     8401 AACTACTGAT TCTAATTGTT TGTGTATTTT AGATTCCAAC CTATGGAACT GATGAATGGG
     8461 AGCAGTGGTG GAATGCCTTT AATGAGGAAA ACCTGTTTTG CTCAGAAGAA ATGCCATCTA
     8521 GTGATGATGA GGCTACTGCT GACTCTCAAC ATTCTACTCC TCCAAAAAAG AAGAGAAAGG
     8581 TAGAAGACCC CAAGGACTTT CCTTCAGAAT TGCTAAGTTT TTTGAGTCAT GCTGTGTTTA
     8641 GTAATAGAAC TCTTGCTTGC TTTGCTATTT ACACCACAAA GGAAAAAGCT GCACTGCTAT
     8701 ACAAGAAAAT TATGGAAAAA TATTCTGTAA CCTTTATAAG TAGGCATAAC AGTTATAATC
     8761 ATAACATACT GTTTTTTCTT ACTCCACACA GGCATAGAGT GTCTGCTATT AATAACTATG
     8821 CTCAAAAATT GTGTACCTTT AGCTTTTTAA TTTGTAAAGG GGTTAATAAG GAATATTTGA
     8881 TGTATAGTGC CTTGACTAGA GATCATAATC AGccatacca catttgtaga gGTTTTACTT
     8941 GCTTTaaaaa acctcccaca cctccccctg aacctgaaac ataaaatgaa tgcaattgtt
     9001 gttgttaact tgtttattgc agcttataat ggttacaaat aaagcaatag catcacaaat
     9061 ttcacaaata aagcattttt ttcactgcat tctagttgtg gtttgtccaa actcatcaat
     9121 gtatcttatc atgtctgGAT CAACTGGATA ACTCAAGCTA ACCAAAATCA TCCCAAACTT
     9181 CCCACCCCAT ACCCTATTAC CACTGCCAAT TACCTGTGGT TTCATTTACT CTAAACCTGT
     9241 GATTCCTCTG AATTATTTTC ATTTTAAAGA AATTGTATTT GTTAAATATG TACTACAAAC
     9301 TTAGTAGTtg gaagggctaa ttcactccca aagaagacaa gatatccttg atctgtggat
     9361 ctaccacaca caaggctact tccctgatta gcagaactac acaccagggc caggggtcag
     9421 atatccactg acctttggat ggtgctacaa gctagtacca gttgagccag ataaggtaga
     9481 agaggccaat aaaggagaga acaccagctt gttacaccct gtgagcctgc atgggatgga
     9541 tgacccggag agagaagtgt tagagtggag gtttgacagc cgcctagcat ttcatcacgt
     9601 ggcccgagag ctgcatccgg agtacttcaa gaactgctga tatcgagctt gctacaaggg
     9661 actttccgct ggggactttc cagggaggcg tggcctgggc gggactgggg agtggcgagc
     9721 cctcagatcc tgcatataag cagctgcttt ttgcctgtac tgggtctctc tggttagacc
     9781 agatctgagc ctgggagctc tctggctaac tagggaaccc actgcttaag cctcaataaa
     9841 gcttgccttg agtgcttcaa gtagtgtgtg cccgtctgtt gtgtgactct ggtaactaga
     9901 gatccctcag acccttttag tcagtgtgga aaatctctag caGTGGCGCC CGAACAGGGA
     9961 CTTGAAAGCG AAAGGGAAAC CAGAGGAGCT CTcTCGACGC AGGACTCGGC TTGCTGAAGC
    10021 GCGCACGGCA AGAGGCGAGG GGCGGCGACT GGTGAGTACG CCAAAAATTT TGACTAGCGG
    10081 AGGCTAGAAG GAGAGAGATG GGTGCGAGAG CGTCAGTATT AAGCGGGGGA GAATTAGATC
    10141 GcgATGGGAA AAAATTCGGT TAAGGCCAGG GGGAAAGAAA AAATATAAAT TAAAACATAT
    10201 AGTATGGGCA AGCAGGGAGC TAGAACGATT CGCAGTTAAT CCTGGCCTGT TAGAAACATC
    10261 AGAAGGCTGT AGACAAATAC TGGGACAGCT ACAACCATCC CTTCAGACAG GATCAGAAGA
    10321 ACTTAGATCA TTATATAATA CAGTAGCAAC CCTCTATTGT GTGCATCAAA GGATAGAGAT
    10381 AAAAGACACC AAGGAAGCTT TAGACAAGAT AGAGGAAGAG CAAAACAAAA GTAAGACCAC
    10441 CGCACAGCAA GCGGCCGGCC GCTGATCTTC AGACCTGGAG GAGGAGATAT GAGGGACAAT
    10501 TGGAGAAGTG AATTATATAA ATATAAAGTA GTAAAAATTG AACCATTAGG AGTAGCACCC
    10561 ACCAAGGCAA AGAGAAGAGT GGTGCAGAGA GAAAAAAGAG CAGTGGGAAT AGGAGCTTTG
    10621 TTCCTTGGGT TCTTGGGAGC AGCAGGAAGC ACTATGGGCG CAGCGTCAAT GACGCTGACG
    10681 GTACAGGCCA GACAATTATT GTCTGGTATA GTGCAGCAGC AGAACAATTT GCTGAGGGCT
    10741 ATTGAGGCGC AACAGCATCT GTTGCAACTC ACAGTCTGGG GCATCAAGCA GCTCCAGGCA
    10801 AGAATCCTGG CTGTGGAAAG ATACCTAAAG GATCAACAGC TCCTGGGGAT TTGGGGTTGC
    10861 TCTGGAAAAC TCATTTGCAC CACTGCTGTG CCTTGGAATG CTAGTTGGAG TAATAAATCT
    10921 CTGGAACAGA TTTGGAATCA CACGACCTGG ATGGAGTGGG ACAGAGAAAT TAACAATTAC
    10981 ACAAGCTTAA TACACTCCTT AATTGAAGAA TCGCAAAACC AGCAAGAAAA GAATGAACAA
    11041 GAATTATTGG AATTAGATAA ATGGGCAAGT TTGTGGAATT GGTTTAACAT AACAAATTGG
    11101 CTGTGGTATA TAAAATTATT CATAATGATA GTAGGAGGCT TGGTAGGTTT AAGAATAGTT
    11161 TTTGCTGTAC TTTCTATAGT GAATAGAGTT AGGCAGGGAT ATTCACCATT ATCGTTTCAG
    11221 ACCCACCTCC CAACCCCGAG GGGACCCGAC AGGCCCGAAG GAATAGAAGA AGAAGGTGGA
    11281 GAGAGAGACA GAGACAGATC CATTCGATTA GTGAACGGAT CTCGACGGTA Tcgccaaatg
    11341 gcagtattca tccacaattt taaaagaaaa ggggggattg gggggtacag tgcaggggaa
    11401 agaatagtag acataatagc aacagacata caaactaaag aattacaaaa acaaa
//
