# Supplementary material for: De novo-designed minibinders expand the synthetic biology sensing repertoire
Source: bioRxiv. 2024 Aug 29:2024.01.12.575267. Originally published 2024 Jan 15. Preprint. [Version 2] doi: 10.1101/2024.01.12.575267 (PMC10827046; doi:10.1101/2024.01.12.575267)
Supplement: Supplement 3 [file media-3.zip › dna/pzyw434-egfrn_mb-3a.gb]

LOCUS       pZYW434_-_EGFRn_mb_(3a) 1974 bp ds-DNA     circular     10-JUN-2024
DEFINITION  .
FEATURES             Location/Qualifiers
     misc_feature    complement(3..111)
                     /label="CamR Terminator"
     CDS             complement(112..771)
                     /label="CamR"
     promoter        complement(772..876)
                     /label="CamR Promoter"
     rep_origin      complement(877..1640)
                     /label="ColE1"
     misc_feature    1656..1715
                     /label="Signal Sequence"
     misc_feature    1716..1745
                     /label="Myc"
     misc_feature    1746..1775
                     /label="2xGGGGS linker"
     misc_feature    1776..1961
                     /label="EGFRn_mb"
     CDS             1776..1961
                     /translation="DHWEEVFRWALEHLQEATQQNDPQKAKKILEEAHKWLRRELSEEEARAVVRWLKQLVDRELS"
ORIGIN
        1 agaccaataa aaaacgcccg gcggcaaccg agcgttctga acaaatccag atggagttct
       61 gaggtcatta ctggatctat caacaggagt ccaagcgagc tcgatatcaa attacgcccc
      121 gccctgccac tcatcgcagt actgttgtaa ttcattaagc attctgccga catggaagcc
      181 atcacaaacg gcatgatgaa cctgaatcgc cagcggcatc agcaccttgt cgccttgcgt
      241 ataatatttg cccatggtga aaacgggggc gaagaagttg tccatattgg ccacgtttaa
      301 atcaaaactg gtgaaactca cccagggatt ggctgaaacg aaaaacatat tctcaataaa
      361 ccctttaggg aaataggcca ggttttcacc gtaacacgcc acatcttgcg aatatatgtg
      421 tagaaactgc cggaaatcgt cgtggtattc actccagagc gatgaaaacg tttcagtttg
      481 ctcatggaaa acggtgtaac aagggtgaac actatcccat atcaccagct caccgtcttt
      541 cattgccata cgaaattccg gatgagcatt catcaggcgg gcaagaatgt gaataaaggc
      601 cggataaaac ttgtgcttat ttttctttac ggtctttaaa aaggccgtaa tatccagctg
      661 aacggtctgg ttataggtac attgagcaac tgactgaaat gcctcaaaat gttctttacg
      721 atgccattgg gatatatcaa cggtggtata tccagtgatt tttttctcca ttttagcttc
      781 cttagctcct gaaaatctcg ataactcaaa aaatacgccc ggtagtgatc ttatttcatt
      841 atggtgaaag ttggaacctc ttacgtgccc gatcaatcat gaccaaaatc ccttaacgtg
      901 agttttcgtt ccactgagcg tcagaccccg tagaaaagat caaaggatct tcttgagatc
      961 ctttttttct gcgcgtaatc tgctgcttgc aaacaaaaaa accaccgcta ccagcggtgg
     1021 tttgtttgcc ggatcaagag ctaccaactc tttttccgaa ggtaactggc ttcagcagag
     1081 cgcagatacc aaatactgtt cttctagtgt agccgtagtt aggccaccac ttcaagaact
     1141 ctgtagcacc gcctacatac ctcgctctgc taatcctgtt accagtggct gctgccagtg
     1201 gcgataagtc gtgtcttacc gggttggact caagacgata gttaccggat aaggcgcagc
     1261 ggtcgggctg aacggggggt tcgtgcacac agcccagctt ggagcgaacg acctacaccg
     1321 aactgagata cctacagcgt gagctatgag aaagcgccac gcttcccgaa gggagaaagg
     1381 cggacaggta tccggtaagc ggcagggtcg gaacaggaga gcgcacgagg gagcttccag
     1441 ggggaaacgc ctggtatctt tatagtcctg tcgggtttcg ccacctctga cttgagcgtc
     1501 gatttttgtg atgctcgtca ggggggcgga gcctatggaa aaacgccagc aacgcggcct
     1561 ttttacggtt cctggccttt tgctggcctt ttgctcacat gttctttcct gcgttatccc
     1621 ctgattctgt ggataaccgt agtcggTCTC ATATGGCCTT GCCCGTTACG GCACTTCTGC
     1681 TCCCACTCGC ATTGCTGCTT CACGCCGCCC GACCAGAACA GAAACTCATA AGTGAAGAAG
     1741 AcCTTGGGGG AGGCGGTTCC GGGGGAGGCG GTTCTGATCA CTGGGAAGAA GTATTTAGGT
     1801 GGGCGCTGGA ACACTTGCAG GAAGCGACCC AGCAAAATGA CCCACAAAAA GCTAAGAAGA
     1861 TACTTGAAGA GGCTCACAAA TGGCTGCGAA GAGAACTTTC AGAAGAAGAG GCTAGGGCAG
     1921 TCGTAAGGTG GCTTAAACAG CTTGTTGACC GCGAGTTGTC TGGTTCTTGA GACC
//
